# Supplementary material for: The Caenorhabditis elegans homolog of the Evi1 proto-oncogene, egl-43, coordinates G1 cell cycle arrest with pro-invasive gene expression during anchor cell invasion
Source: PLoS Genet. 2020 Mar 23;16(3):e1008470. doi: 10.1371/journal.pgen.1008470 (PMC7117773; doi:10.1371/journal.pgen.1008470)
Supplement: S5 Table — (XLSX) [file pgen.1008470.s010.xlsx]

## Sheet: Sheet1
Peak	Annotation	Concave_score	Signal_score
chrV:8748-9279	egl-8; B0348.10	113.4752	12.288
chrV:13359-13647		69.0049	3.8675
chrV:15626-15856	egl-8	68.2645	3.455
chrV:126709-126944	W03F9.10; W03F9.1	135.4193	4.6935
chrV:152232-152443	W03F9.4	360.9180	11.341
chrV:173537-173789	Y108G3AL.3	62.6145	3.3345
chrV:320057-320293	nhr-15	105.3940	5.5395
chrV:404271-404519	nhr-252	126.7466	6.2525
chrV:532079-532332	nhr-58	126.0707	5.1855
chrV:619093-619328	F48G7.4	459.3141	16.731
chrV:635754-636001	F48G7.2	61.9749	3.02
chrV:642919-643171	nhr-190	55.3279	3.7785
chrV:773319-773547	sti-1	109.2191	4.07
chrV:810462-810693	R13D11.4	144.8425	5.3135
chrV:858973-859187	K09C6.2	135.1682	4.728
chrV:966212-966467		228.7224	8.9595
chrV:975249-975525		349.3531	15.0785
chrV:978646-978888		165.9690	6.8765
chrV:981143-981400		69.4309	4.094
chrV:1049373-1049627	nra-4	119.5927	4.872
chrV:1144791-1145120	cutl-22	81.3792	6.2015
chrV:1146606-1146799		92.5699	4.4405
chrV:1149767-1150026	cmd-1	195.0375	9.3215
chrV:1150307-1150548	cmd-1	84.3459	4.114
chrV:1151350-1151673	cmd-1	205.3808	13.1545
chrV:1152026-1152225	cmd-1	81.0612	4.201
chrV:1154041-1154288		79.9415	4.7675
chrV:1154859-1155078	cmd-1	69.3108	4.3655
chrV:1156145-1156411	cmd-1	67.3102	4.0865
chrV:1221371-1221652	Y50D4A.10	113.8471	5.2735
chrV:1228788-1229046	madd-2; madd-2	65.4569	6.747
chrV:1229157-1229350	madd-2	98.2831	7.4515
chrV:1230845-1231065	madd-2	74.8156	4.2545
chrV:1236441-1236692	madd-2	152.3972	6.814
chrV:1239387-1239665	madd-2	87.7850	4.2675
chrV:1264430-1264666	C39F7.5; rab-1	253.5477	9.3415
chrV:1285811-1286049	tank-1	94.5519	4.2355
chrV:1303453-1303724	egl-2	64.5170	4.1505
chrV:1311545-1311837		121.2224	6.331
chrV:1326167-1326441		100.8455	5.0815
chrV:1364426-1364748	snt-3	56.0614	4.491
chrV:1366158-1366403	snt-3	166.6224	8.4425
chrV:1383610-1383842	rga-4	112.5924	4.685
chrV:1390486-1390734	rga-4	93.7378	4.228
chrV:1392863-1393127	snt-5	93.8207	4.626
chrV:1422586-1422813	R12A1.3	82.5566	4.6285
chrV:1467041-1467272	tag-304; fpn-1.2	258.1069	8.6595
chrV:1471621-1471837	unc-60	79.0995	4.4885
chrV:1472077-1472287	unc-60	60.4975	4.414
chrV:1473587-1473713		62.3556	5.352
chrV:1473895-1474103	unc-60	491.1695	19.6415
chrV:1474355-1474805	unc-60	148.0747	15.3545
chrV:1486025-1486287	C38C3.6	63.5807	3.9285
chrV:1488660-1488932	C38C3.6	74.0398	4.353
chrV:1559716-1559951		69.8227	3.2515
chrV:1562642-1562890	cdc-25.2	271.2449	10.5425
chrV:1567023-1567257	cdc-25.2	84.3363	3.8615
chrV:1627300-1627608	irld-17; nhr-237	77.6606	4.237
chrV:1629300-1629593	irld-17; nhr-238	84.2505	4.94
chrV:1743543-1743814	nhr-256	113.6310	5.3155
chrV:1805022-1805268	hsp-16.41; hsp-16.2	91.0968	4.4855
chrV:1868671-1868912	knl-3; T10B5.3	61.2134	2.9025
chrV:1871869-1872109	cct-7; T10B5.4	167.8904	7.9335
chrV:1881935-1882175	oig-6	128.1697	5.0115
chrV:1887095-1887322		73.5457	3.466
chrV:1890037-1890317		138.4905	7.1215
chrV:1891263-1891492	oig-6	69.3001	3.3645
chrV:1892986-1893225	oig-6; oig-6	777.2299	25.3175
chrV:1895443-1895778	nphp-2	90.5556	5.8045
chrV:1935362-1935584	glb-25	61.0302	3.6595
chrV:1939537-1939786		104.1186	5.326
chrV:1940507-1940910	glb-25	73.0929	5.7025
chrV:1943425-1943891	glb-25	118.2996	9.6635
chrV:1947701-1947991	glb-25	332.3022	17.0845
chrV:2008473-2008705		78.0550	3.038
chrV:2046143-2046506	Y40B10A.5	86.3287	5.7905
chrV:2054273-2054578	comt-5	54.8922	3.293
chrV:2068001-2068235	lbp-9; nhr-86	292.2645	11.1225
chrV:2109364-2109614	ckb-4	75.6529	3.549
chrV:2133589-2133848	F22F7.7	151.1876	8.107
chrV:2134459-2134738	F22F7.7	126.0162	6.884
chrV:2135463-2135716	F22F7.7	175.4186	7.573
chrV:2235953-2236178	cyp-33C4	71.0412	3.565
chrV:2264488-2264769	nhr-183	71.8942	3.5365
chrV:2268803-2269019	nhr-275	229.6373	8.0575
chrV:2278606-2278867	fbxa-137; nhr-59	147.2699	7.19
chrV:2281681-2281914	nhr-228	117.3344	5.4205
chrV:2290422-2290760	nhr-225	63.2335	3.4815
chrV:2600628-2600889		87.2022	4.3795
chrV:2672718-2672964	W02G9.3	108.7976	4.4725
chrV:2677517-2677757	kel-8	56.7497	3.184
chrV:2988201-2988460		88.5424	4.3415
chrV:3193171-3193436	Y73C8B.9; Y73C8B.3	109.5162	4.7615
chrV:3195150-3195424	Y73C8B.2	77.0430	4.427
chrV:3312318-3312540	arrd-18	73.2987	5.218
chrV:3312706-3312956	arrd-18	89.9875	5.988
chrV:3315413-3315659	F35F10.1	189.0876	7.1755
chrV:3388337-3388555	arrd-20	112.3092	5.0285
chrV:3391082-3391333	arrd-21; T20D4.13	94.9365	4.1295
chrV:3410148-3410407	arrd-22	97.8471	5.1305
chrV:3445627-3445904	cfz-2	92.1456	4.8345
chrV:3448970-3449197	cfz-2	94.8634	4.6205
chrV:3579293-3579549	T22F3.3	135.3015	6.2425
chrV:3579829-3580127	T22F3.3	107.8229	6.2235
chrV:3586149-3586405	T22F3.2; rpl-11.1	103.4937	4.2645
chrV:3649348-3649611	str-114	113.4857	5.6065
chrV:3688806-3689057	unc-132; W08A12.2	267.7863	10.307
chrV:3703891-3704167	lin-40	371.7964	16.8125
chrV:3716308-3716596	T27C4.1	122.9558	6.7455
chrV:3717820-3718156	T27C4.1	86.5071	6.4775
chrV:3757001-3757245	Y39H10A.6	104.9046	4.9895
chrV:3788696-3788939		75.8129	4.4905
chrV:3803436-3803876	cyp-33C8	71.1134	5.952
chrV:3814999-3815256	H10D18.1	218.7491	9.0175
chrV:3820529-3820747	H10D18.5	116.6299	6.6175
chrV:3820908-3821081		68.2283	4.291
chrV:3825233-3825462	H10D18.5	110.9058	5.8905
chrV:3826601-3826837		139.0150	6.022
chrV:3857811-3858057	nhr-188	95.8869	5.047
chrV:3868996-3869223	nhr-157	74.7574	3.9465
chrV:3873093-3873320	nhr-158	53.0311	3.927
chrV:3877332-3877688	nhr-159	58.5421	4.5345
chrV:4029762-4029986		87.3836	3.811
chrV:4063678-4063935		266.1719	9.8685
chrV:4079992-4080368	srh-211	56.5983	4.6185
chrV:4143174-4143408	Y45G5AL.1	141.5434	5.3205
chrV:4193105-4193377	Y45G5AM.9	102.9839	5.69
chrV:4194873-4195130	H43I07.3; Y45G5AM.9	106.9887	5.605
chrV:4309004-4309250	ZC132.2; ZC132.3	73.1787	3.4445
chrV:4357537-4357791	F32D1.3	97.0499	5.2155
chrV:4491338-4491532	unc-62	62.1419	3.9875
chrV:4491675-4491888	unc-62	89.6878	4.7565
chrV:4494972-4495197		77.5659	5.0885
chrV:4495314-4495521	unc-62	76.3349	5.0125
chrV:4499135-4499348	unc-62	144.2316	6.7
chrV:4499516-4499706	unc-62	62.2334	4.593
chrV:4508081-4508330	unc-62	94.9219	6.1415
chrV:4526824-4527139	sos-1	125.8257	8.6555
chrV:4550510-4550777	Y61A9LA.12; sos-1	66.0473	3.2975
chrV:4552708-4553002	Y61A9LA.12	103.5466	4.6595
chrV:4592609-4592819	Y61A9LA.1	100.4024	5.534
chrV:4592959-4593148	Y61A9LA.1	59.4366	4.067
chrV:4810741-4810999	R02F11.4	215.9697	8.742
chrV:4827060-4827311	C37H5.5; hsp-6	82.5945	3.534
chrV:4844645-4844939	abhd-5.2	64.0089	3.282
chrV:4861898-4862119	C37H5.13	212.0777	8.0125
chrV:4926374-4926692	srh-21	97.7992	5.1785
chrV:4963074-4963330	tam-1	80.2684	4.584
chrV:4967160-4967390	tam-1	82.5025	5.095
chrV:5016807-5017081		91.4552	5.4385
chrV:5018805-5019103	srr-4	128.2633	6.429
chrV:5047427-5047629		308.3526	8.629
chrV:5049262-5049464	pqn-51	131.8097	7.0255
chrV:5049577-5049805	pqn-51	95.9869	6.999
chrV:5064844-5065088	mlk-1	87.2181	6.1605
chrV:5065231-5065447	mlk-1	100.6792	6.463
chrV:5087075-5087316	Y58A7A.5	89.5431	3.889
chrV:5090444-5090726		127.6444	6.8735
chrV:5143848-5144088	srh-129	109.7127	4.6115
chrV:5151547-5151797	srh-130	180.9353	7.8545
chrV:5155517-5155760	srx-38	87.6539	4.8975
chrV:5214515-5214801		59.8144	4.695
chrV:5223408-5223651	Y49G5B.1	144.0955	6.3065
chrV:5275055-5275300	natc-2	73.3143	3.9225
chrV:5292593-5292810		51.2849	3.6315
chrV:5301285-5301561	ncx-2	50.2103	3.7015
chrV:5505112-5505354	nhr-47; dnj-19	110.5059	4.542
chrV:5580667-5580916	CD4.11; klc-2	342.8313	13.0585
chrV:5583059-5583320	CD4.11	274.6719	11.7155
chrV:5614098-5614398		70.7388	4.491
chrV:5651974-5652241		191.6585	8.288
chrV:5705089-5705337		61.6451	4.0895
chrV:5705825-5706091		67.9990	5.4935
chrV:5707225-5707478	peli-1	125.9756	6.492
chrV:5777021-5777259	F44E7.4	169.0764	6.0525
chrV:5780781-5781001	F44E7.5	191.0834	6.5685
chrV:5795921-5796214	nstp-3	52.3870	3.2825
chrV:5843327-5843624	F26F12.3	83.7622	5.1425
chrV:5845927-5846190	F26F12.3	277.4593	13.731
chrV:5846738-5846977		244.6722	9.812
chrV:5848150-5848364	F26F12.3	58.3075	3.0295
chrV:5848569-5848765	F26F12.3	52.0570	3.16
chrV:5849846-5850092	F26F12.3	147.9519	7.2215
chrV:5850717-5850980	F26F12.3	84.4499	5.5515
chrV:5851623-5851928	F26F12.3	105.8953	6.309
chrV:5852238-5852492	F26F12.3	108.3447	5.7665
chrV:5888893-5889152		74.2124	4.45
chrV:5889595-5889786	C04E6.7	58.9543	4.215
chrV:5891110-5891377		93.0094	4.6645
chrV:5955875-5956116		76.5314	3.904
chrV:5963799-5964047	pcm-1	52.5709	3.8805
chrV:5964702-5964958	mcp-1	124.6304	6.0125
chrV:5990484-5990741	fut-8	257.7484	10.6055
chrV:5991435-5991683		276.7187	11.8275
chrV:5991865-5992031		72.9472	6.1695
chrV:6000464-6000876	fos-1	197.5296	15.3595
chrV:6001438-6001712		70.2434	4.0145
chrV:6004618-6004955	fos-1; fut-8	76.1875	5.811
chrV:6007625-6007865	fos-1	252.9540	13.041
chrV:6008277-6008520	fos-1; fut-8	240.8219	11.938
chrV:6010672-6011005	fos-1; fut-8	107.5295	7.51
chrV:6013176-6013405	fut-8	100.6425	5.0255
chrV:6017695-6017914	aps-1; rpt-2	93.3229	3.997
chrV:6030574-6030844	dhs-17	243.5243	10.7345
chrV:6031611-6031839	dhs-17	81.6614	3.7645
chrV:6032259-6032584	dhs-17	53.8073	4.374
chrV:6043913-6044173	cpi-2	94.2072	4.5175
chrV:6053308-6053567	R01B10.6	362.2152	13.55
chrV:6100704-6100979	crt-1	254.9673	10.7365
chrV:6110556-6110882	F17A9.4	110.2008	6.5195
chrV:6135291-6135581	exp-2	60.3921	4.466
chrV:6136283-6136548	ttn-1	66.4901	4.3025
chrV:6140761-6141008	exp-2; ttn-1	91.7122	7.282
chrV:6213783-6214050	rme-1	443.2134	19.661
chrV:6224515-6224833	W06H8.6	169.4586	10.0115
chrV:6225478-6225676	W06H8.6	53.8134	4.1045
chrV:6226218-6226397	W06H8.6	50.6286	3.7645
chrV:6227565-6227956	W06H8.6	128.0276	12.889
chrV:6228507-6228783	W06H8.6	108.5048	7.238
chrV:6229134-6229384		222.3859	10.8335
chrV:6230949-6231325	W06H8.6	78.3025	6.657
chrV:6233065-6233298	W06H8.6	159.6515	8.4505
chrV:6242251-6242515	dmd-7	96.6139	5.1975
chrV:6244789-6245044	dmd-7	71.2575	5.8205
chrV:6246593-6246839	dmd-7	261.1969	10.8225
chrV:6267513-6267746	mrck-1	605.9610	20.7525
chrV:6312274-6312509	K12B6.8	115.8434	5.0485
chrV:6341312-6341537	bcl-11	77.7550	4.4755
chrV:6343454-6343711		59.8043	3.482
chrV:6344933-6345167		83.8047	3.909
chrV:6348277-6348511	bcl-11	86.2279	5.4085
chrV:6350382-6350615	bcl-11	96.1980	5.163
chrV:6388242-6388493	F57F4.2	164.1894	6.564
chrV:6458343-6458610	unc-83	78.6398	4.026
chrV:6469599-6469815	unc-83	60.0244	3.9035
chrV:6470107-6470379	unc-83	70.4904	4.3495
chrV:6480576-6480849	unc-83	108.7521	5.0865
chrV:6516756-6516975	mdh-1	82.4235	3.9245
chrV:6538404-6538692	dre-1	140.2149	9.003
chrV:6541853-6542423	dre-1	52.1224	7.237
chrV:6543842-6544047	dre-1	72.6457	3.2275
chrV:6545064-6545318	dre-1	136.0481	5.9815
chrV:6627600-6627955		50.5895	3.669
chrV:6629475-6629687		66.3169	3.8485
chrV:6629848-6630072		93.6720	5.692
chrV:6630725-6631021		60.3238	4.8585
chrV:6631837-6632042	scd-2	76.5181	4.5735
chrV:6632217-6632399	scd-2	102.5015	5.6915
chrV:6632598-6632820	scd-2	73.5238	5.418
chrV:6656747-6656969	snb-1	79.6677	4.2325
chrV:6658894-6659167	snb-1	199.3786	11.8455
chrV:6659788-6660034		140.1752	6.6785
chrV:6660467-6660698		70.8741	3.7735
chrV:6661753-6662000		77.4319	4.5525
chrV:6662596-6662838	pmp-5	67.9715	4.1075
chrV:6724907-6725150		88.6913	5.7355
chrV:6741282-6741489		71.2868	3.6925
chrV:6741650-6741846	T25F10.3	59.8497	3.368
chrV:6775571-6775847	srh-28	112.1588	5.545
chrV:6793826-6794141	ZC404.1; gck-2	195.1278	11.6305
chrV:6796995-6797243	gck-2	64.2670	5.0415
chrV:6855775-6856029		135.9891	6.7955
chrV:6874811-6875056	unc-70	129.2631	6.1175
chrV:6875818-6876083	unc-70	143.7767	7.7225
chrV:6876855-6877077	unc-70	74.3386	4.6795
chrV:6879474-6879720	unc-70	824.2157	33.1
chrV:6893224-6893455	K11C4.2	54.6483	3.708
chrV:6893778-6894006	K11C4.2	169.6787	8.3065
chrV:6925784-6926157	unc-68	55.7354	4.761
chrV:6926610-6926929	unc-68	123.8474	7.5125
chrV:6927338-6927627	unc-68; Y57E12B.1	87.7305	5.4015
chrV:6955648-6955887	mec-1	148.3163	5.657
chrV:6995329-6995587	nhr-107	75.4147	4.3115
chrV:7070801-7071018		163.3993	6.6975
chrV:7093919-7094178	nhr-135	81.5039	4.3365
chrV:7097503-7097750		162.5260	6.8225
chrV:7111562-7111804	odr-2	257.4457	11.052
chrV:7191871-7192102	F09G2.8	135.0507	7.516
chrV:7196562-7196812	F09G2.2; attf-2	139.9600	5.616
chrV:7215995-7216243	C13F10.2	120.3280	5.507
chrV:7217812-7218176	C13F10.2; C13F10.5	64.4195	5.364
chrV:7230955-7231216	C05C8.2; gei-6	53.8437	3.192
chrV:7237218-7237454	hyls-1; hpo-9	81.2506	3.7965
chrV:7386199-7386459	srp-6	86.8857	4.8685
chrV:7434960-7435382	F25E5.8; ddo-2	66.3091	5.887
chrV:7437632-7437881	F25E5.16	244.9549	11.2345
chrV:7441970-7442200		184.8929	6.9545
chrV:7465579-7465815	F25E5.1	109.8781	4.28
chrV:7580496-7580752	ets-6	156.8531	6.579
chrV:7726810-7727064	ZK105.6	94.3361	4.8555
chrV:7727790-7728029	Y97E10C.1	338.2190	17.8235
chrV:7728259-7728496	Y97E10C.1	668.0724	27.5365
chrV:7728957-7729150	Y97E10C.1	54.9374	4.2835
chrV:7734994-7735239	clic-1	166.1726	6.7625
chrV:7745990-7746240	T05B11.1	79.2924	4.102
chrV:7748166-7748440	T05B11.1; T05B11.1	72.6535	3.9295
chrV:7759320-7759625	hint-3	104.1471	5.195
chrV:7776200-7776422	rps-30; rpl-39	106.9228	4.1005
chrV:7804130-7804400	xpo-1; ZK742.2	85.8172	4.6495
chrV:7820350-7820571	lbp-4	134.2535	5.061
chrV:7847847-7848088	memo-1	85.8726	4.791
chrV:7848324-7848563	memo-1	86.8519	4.515
chrV:7854684-7854988	C37C3.2; C37C3.9	148.2062	9.054
chrV:7887080-7887391	F40A3.1	73.5581	5.135
chrV:7891328-7891537	F40A3.1	145.4633	6.1615
chrV:7894027-7894266	F40A3.6	71.8109	3.5375
chrV:7971332-7971696	che-7	58.8088	5.7615
chrV:7978798-7979138	let-413	94.2794	6.578
chrV:7983640-7983944	abhd-12; Y97E10AL.3	68.9221	4.0855
chrV:8000906-8001300	Y97E10AR.1	105.7506	7.6995
chrV:8014050-8014284	Y97E10AR.6	134.8366	5.235
chrV:8054335-8054630	ZC513.2	71.6775	4.689
chrV:8129809-8129992	snap-1; spr-1	75.8174	4.041
chrV:8130179-8130430	snap-1; spr-1	123.5831	6.161
chrV:8168295-8168691	F20D6.8	63.2942	6.254
chrV:8168941-8169194	F20D6.8	124.9306	7.5735
chrV:8169767-8170020	F20D6.8	72.1488	5.445
chrV:8170309-8170556		117.3330	6.1905
chrV:8171689-8171913	F20D6.8	112.2909	4.9885
chrV:8178933-8179144	srp-7	52.3592	3.7135
chrV:8179296-8179486	srp-7	161.2153	5.4225
chrV:8203205-8203471	K07C11.4	72.8140	4.4285
chrV:8215196-8215487		60.9875	4.632
chrV:8218086-8218313	K07C11.8	121.9872	5.1875
chrV:8228861-8229129	rol-3	156.5650	7.126
chrV:8247873-8248139	C16D9.6	204.4446	8.1105
chrV:8252507-8252750	C16D9.1; C16D9.6	125.0660	6.003
chrV:8253197-8253442	C16D9.1; C16D9.6	142.3163	6.5635
chrV:8254036-8254303		120.7928	5.906
chrV:8255119-8255439	C16D9.6	50.9129	3.7525
chrV:8285964-8286215	slc-17.5	171.3766	7.508
chrV:8288511-8288759		94.0058	4.914
chrV:8348969-8349205	C08D8.1	440.3880	14.7635
chrV:8369841-8370120		152.1283	7.1595
chrV:8418951-8419177	lmd-3	69.0108	4.3465
chrV:8419522-8419734	lmd-3	58.0490	3.65
chrV:8420999-8421244	lmd-3	72.6038	4.1865
chrV:8423616-8423859	lmd-3	97.3430	4.4035
chrV:8426286-8426535	lmd-3	81.1684	4.146
chrV:8428648-8428902	lmd-3	163.6031	6.6615
chrV:8445767-8446003	lmd-3	164.3001	5.974
chrV:8518364-8518607	F45F2.10	177.0039	7.841
chrV:8519126-8519351	F45F2.10	114.2505	4.587
chrV:8533096-8533387	his-7; his-8	252.1699	9.8895
chrV:8535007-8535248	his-5; his-6	325.3890	10.0985
chrV:8535464-8535616	his-6	75.1077	2.9275
chrV:8587023-8587291	C10B5.3	124.9097	5.6015
chrV:8592704-8593057	tag-196	59.2069	4.7355
chrV:8594329-8594576	tag-196	132.6720	6.294
chrV:8606343-8606648	smk-1; vps-60	160.3741	9.455
chrV:8607328-8607574	smk-1	122.3247	6.083
chrV:8609901-8610212	smk-1	87.0264	5.5305
chrV:8611224-8611463	smk-1; fip-4	121.5895	5.519
chrV:8631437-8631677	atg-18	196.6467	7.1905
chrV:8657652-8657866	ZC190.4	68.8253	4.074
chrV:8663037-8663487	ZC190.4	78.8221	6.126
chrV:8773905-8774123	B0507.2	119.6429	5.128
chrV:8782138-8782379	sup-37	65.7365	3.6145
chrV:8785594-8785809	sup-37; C01B7.3	77.1610	6.2555
chrV:8785926-8786100	sup-37	55.4891	5.32
chrV:8798097-8798360		156.6429	7.531
chrV:8862601-8862993		80.3593	6.791
chrV:8898065-8898280	his-18; his-17	448.5791	12.3965
chrV:8898959-8899189	frpr-13	157.5955	6.48
chrV:8956412-8956631	T19A5.1	119.2513	4.957
chrV:8970200-8970454	nhr-194	58.8433	4.519
chrV:8975074-8975404	nhr-143	54.7515	3.7415
chrV:9047756-9047973	C25E10.17	50.9891	3.1255
chrV:9075933-9076190	T27E4.7	131.1149	7.1305
chrV:9076598-9076807	T27E4.7	77.2567	4.726
chrV:9078626-9078945	T27E4.7	56.1705	4.671
chrV:9081620-9081852	T27E4.7	285.8314	10.8015
chrV:9086893-9087101		308.9899	27.5805
chrV:9090846-9091116	hsp-16.49	89.0512	5.3105
chrV:9091407-9091728	T27E4.1	65.9514	4.1895
chrV:9095774-9096013	F21C10.10	66.1071	3.8095
chrV:9128590-9128826	F21C10.3	328.7653	12.773
chrV:9184079-9184318		147.4510	7.527
chrV:9191471-9191724	C24B5.1	319.2109	12.4175
chrV:9209006-9209236		134.7546	5.485
chrV:9212574-9212821	mdt-27	261.9718	8.721
chrV:9218286-9218494	tag-232	59.6794	3.744
chrV:9218886-9219094	tag-232	104.5071	8.4905
chrV:9219160-9219482		67.0767	8.611
chrV:9220539-9220752	tag-232	124.1798	5.057
chrV:9225794-9226061	F07C3.2	103.2701	6.1215
chrV:9243640-9243876	glo-4	58.4973	2.8905
chrV:9247460-9247748	aat-2	120.7353	6.6455
chrV:9255449-9255728	F07C3.16	60.9924	4.024
chrV:9259472-9259721	nhr-36	122.6039	5.027
chrV:9269846-9270075		110.3191	6.54
chrV:9270504-9270692	slc-17.7	53.2378	4.2845
chrV:9271241-9271468		57.0628	4.636
chrV:9273634-9273917	slc-17.7	150.8809	8.647
chrV:9285718-9285986	lron-2	89.2445	4.4635
chrV:9293484-9293712	ZK682.7	271.8349	12.7385
chrV:9333059-9333304	acl-14	117.5271	6.026
chrV:9333499-9333717	acl-14	51.5257	4.091
chrV:9333982-9334227	ucp-4; ucp-4; acl-14	71.9794	4.417
chrV:9344169-9344433	try-5; tos-1	88.1791	5.032
chrV:9364300-9364553		102.3464	5.7415
chrV:9366913-9367177		105.5747	5.794
chrV:9381978-9382207	hum-2; E02C12.12	137.3690	5.6275
chrV:9383007-9383236	hum-2	79.8687	3.703
chrV:9383490-9383885	hum-2	71.6513	6.4295
chrV:9395205-9395448	hum-2; hum-2	290.8906	12.409
chrV:9423749-9424080	F36D4.5; F36D4.5	55.0399	4.0095
chrV:9424560-9424815	F36D4.5	134.8801	6.846
chrV:9440632-9440865	H24G06.1	140.5184	5.4975
chrV:9442429-9442662	H24G06.1	63.7566	4.8815
chrV:9451552-9451828	H24G06.1	164.4943	7.5735
chrV:9503344-9503609	swt-5	128.6508	5.8865
chrV:9544304-9544507	mdf-1	64.0389	2.9245
chrV:9545247-9545503	his-41; his-35	86.2555	4.139
chrV:9546882-9547122	his-37	297.2259	10.842
chrV:9549522-9549790	ehbp-1	97.5015	5.3225
chrV:9561769-9562102	rgef-1	318.0563	17.0175
chrV:9563464-9563721		83.9979	5.4745
chrV:9570511-9570792	F25B3.5	53.6294	3.3185
chrV:9574032-9574272		143.5334	6.7485
chrV:9582946-9583242	K09G1.1; rtfo-1	60.2311	3.8325
chrV:9664702-9664975	ZK287.1	156.4357	8.651
chrV:9665660-9665886	ZK287.1	74.6681	4.4735
chrV:9673490-9673782	sulp-8	57.0166	3.4635
chrV:9690784-9691027	ZK287.7; rbx-1	98.6230	4.336
chrV:9692267-9692522	ztf-9	275.0386	12.1105
chrV:9704487-9704731	xbx-6	232.1677	9.7285
chrV:9730934-9731385	drap-1; aagr-3; drap-1	111.5466	14.529
chrV:9731969-9732318	aagr-3	83.2661	6.5975
chrV:9789908-9790166	ztf-7	105.4394	4.8065
chrV:9818033-9818275		138.2961	6.59
chrV:9853893-9854247	lsy-12	94.5133	5.355
chrV:9886363-9886577	T11A5.6	115.1727	4.9925
chrV:9911855-9912143	mec-9	67.0163	4.026
chrV:9970194-9970435	unc-41	105.0634	4.991
chrV:9972883-9973246	unc-41	65.6111	5.112
chrV:9974357-9974607	unc-41	197.1732	10.2125
chrV:9976932-9977158		95.6865	4.895
chrV:9978544-9978780	unc-41	107.1001	5.5595
chrV:9999675-9999899		78.9148	4.0065
chrV:10002834-10003055		108.8796	4.543
chrV:10009603-10009874		89.2556	4.7535
chrV:10014024-10014327	lea-1	77.2829	4.4185
chrV:10029683-10029928	F57A8.1	115.6248	5.514
chrV:10036341-10036628	F57A8.1; T06E8.2	119.7192	6.46
chrV:10039937-10040202	F57A8.1	95.6509	6.546
chrV:10040430-10040605	F57A8.1; T06E8.2	73.7818	4.458
chrV:10040814-10041042	F57A8.1; T06E8.2	52.0985	4.199
chrV:10041377-10041693	F57A8.1; T06E8.2	56.2114	5.427
chrV:10042355-10042606	F57A8.1	121.6559	5.838
chrV:10043260-10043516	F57A8.1; T06E8.2	108.7540	5.114
chrV:10046404-10046631	F57A8.1; T06E8.2	63.7907	4.3265
chrV:10049286-10049550	str-118; T06E8.2	118.7806	6.7195
chrV:10121263-10121498	srxa-18	134.7098	5.2205
chrV:10134191-10134453	C08B6.8; wdr-20	78.0417	4.2255
chrV:10148205-10148620	srsx-26	76.4969	5.977
chrV:10174591-10174808		78.5185	11.624
chrV:10174923-10175165		223.2101	14.2435
chrV:10175699-10175998	egl-3	85.9556	5.34
chrV:10178531-10178769	cul-5	85.8744	5.187
chrV:10238660-10238964	C12D8.1	71.9336	4.3555
chrV:10246481-10246841	akt-1	85.2570	6.8485
chrV:10247061-10247273	akt-1	244.3715	8.6065
chrV:10247825-10248095	akt-1	163.8222	7.432
chrV:10260844-10261115	sri-18	120.1422	7.765
chrV:10270639-10270884	ric-4	133.4586	5.8225
chrV:10272479-10272734		84.3902	4.124
chrV:10273881-10274089	ric-4	103.9775	7.482
chrV:10274235-10274415		116.3333	6.791
chrV:10275756-10276018	Y22F5A.11	212.9656	10.556
chrV:10303616-10303891	che-12	65.2472	3.6895
chrV:10307288-10307601	che-12	64.1058	4.2785
chrV:10341883-10342105	K07C5.13	122.9511	4.9305
chrV:10342580-10342832	K07C5.13	71.7520	4.534
chrV:10361922-10362180	cash-1	166.8582	7.1725
chrV:10441565-10441806	pap-1	109.6397	5.087
chrV:10465521-10465768	F22E12.3	90.4598	4.2885
chrV:10466820-10467065	egl-9; F22E12.3	219.7884	13.905
chrV:10467257-10467433	egl-9	61.4626	6.6785
chrV:10468264-10468520	egl-9	79.3498	4.339
chrV:10468876-10469122	egl-9	111.0946	5.502
chrV:10469371-10469624	egl-9	68.7246	4.2835
chrV:10470397-10470609	egl-9	86.2273	4.266
chrV:10525957-10526226	hda-11; C35A5.8	133.8114	6.3225
chrV:10535457-10535685	ppm-1	63.7661	4.2255
chrV:10536792-10537161	ppm-1	99.3195	6.9095
chrV:10539096-10539315	F25D1.8	145.9511	6.3375
chrV:10564532-10564826	cat-4	60.7661	3.8285
chrV:10639638-10639891	C32C4.1	103.1227	5.617
chrV:10677534-10677763	gsp-1	109.4879	6.6505
chrV:10681670-10681909	gsp-1	58.4990	3.543
chrV:10691501-10691731		53.6843	4.0245
chrV:10715828-10716070	T28B11.1	237.2414	13.1755
chrV:10717314-10717532	T28B11.1	101.4303	9.493
chrV:10717712-10717888	T28B11.1	61.8417	5.98
chrV:10719100-10719367	T28B11.1	115.5927	7.282
chrV:10721933-10722211	T28B11.1	54.1769	5.481
chrV:10722638-10723015	T28B11.1; T28B11.1	54.4984	6.1585
chrV:10723269-10723567	T28B11.1	65.2341	5.1715
chrV:10724579-10724798	T28B11.1	61.1658	4.032
chrV:10724957-10725146	T28B11.1	88.1649	4.536
chrV:10726149-10726429	T28B11.1	102.0590	5.3585
chrV:10770043-10770386	pas-2; D1054.1	53.7341	3.7095
chrV:10808052-10808314	plrg-1	259.8237	10.337
chrV:10824759-10825070	nrx-1	62.0899	4.4385
chrV:10839760-10840006	nrx-1	71.5646	4.567
chrV:10857527-10857769	saeg-1	113.5611	6.9315
chrV:10858101-10858310	saeg-1	65.0275	4.6895
chrV:10858548-10858810	saeg-1; saeg-1	135.1374	7.5375
chrV:10860655-10860908	saeg-1	197.5507	9.006
chrV:10861915-10862160	saeg-1	82.3329	4.127
chrV:10862661-10862997	saeg-1	57.2465	4.1415
chrV:10871508-10871768	saeg-1	251.1622	12.4615
chrV:10873782-10874008		117.4788	5.64
chrV:10875037-10875251		89.7660	5.538
chrV:10875385-10875570	saeg-1	69.4449	5.315
chrV:10876606-10876827		58.0342	4.602
chrV:10880212-10880440	F32D8.1	312.5727	12.2255
chrV:10881116-10881443	F32D8.1	63.6675	5.9845
chrV:10894637-10894916	F32D8.5; F32D8.14	75.2713	4.02
chrV:10896795-10896989	F32D8.13	63.3620	3.589
chrV:10897245-10897488	emo-1	289.8014	10.459
chrV:10904713-10904906	F32D8.15	65.1710	4.0155
chrV:10905034-10905242	F32D8.15	63.6930	4.3975
chrV:10926631-10926870	F58B4.6	114.8653	5.9105
chrV:10937407-10937641	F17C11.11	163.1865	6.194
chrV:10940584-10940815	zip-9	148.8942	7.466
chrV:10951812-10952080	F17C11.4	120.2573	5.9655
chrV:10961317-10961496	eef-1G	65.9950	7.5385
chrV:10961559-10961839	eef-1G; eef-1G; vps-36	135.0514	10.908
chrV:10965561-10965829	eef-1G; F17C11.10	169.1595	7.763
chrV:11012482-11012769	C13G3.1	61.2807	3.317
chrV:11039676-11039946	C45B11.9	181.2769	8.3015
chrV:11051353-11051600		68.2803	3.8715
chrV:11073356-11073567	act-1	102.3234	5.77
chrV:11075302-11075509	act-1	125.5838	7.242
chrV:11075682-11075946	act-1	105.8490	8.042
chrV:11078480-11078727	act-1; act-2	124.8124	6.498
chrV:11080465-11080662	act-1; act-2	88.3238	5.0705
chrV:11080848-11081075	act-1	109.9883	6.037
chrV:11083786-11084015		68.3996	3.661
chrV:11098029-11098268		105.3735	4.9875
chrV:11121349-11121620	mboa-2	63.5864	3.7685
chrV:11124048-11124276	lmtr-3; atp-5	62.7370	3.341
chrV:11140279-11140634	glb-3	74.3839	6.158
chrV:11174626-11174911	gpa-1	60.9475	3.703
chrV:11175538-11175856	gpa-1	87.1098	5.793
chrV:11176779-11177028	gpa-1	333.5576	12.8795
chrV:11177568-11177794	gpa-1	55.6294	4.176
chrV:11177941-11178134	gpa-1	59.5636	3.856
chrV:11186597-11186869		57.2735	4.082
chrV:11197947-11198185	K10D6.2	175.3693	8.1315
chrV:11211430-11211692	K10D6.4	170.1076	7.2625
chrV:11280121-11280414	gly-20	51.5305	3.4085
chrV:11314083-11314358	cutl-18	51.9799	2.8175
chrV:11327093-11327315	F47G9.1	188.3990	7.1465
chrV:11328688-11328899	F47G9.6	181.0124	5.565
chrV:11335601-11335860		80.3285	5.0175
chrV:11341466-11341696	T02E9.5	74.8442	5.3375
chrV:11341973-11342208	T02E9.5	58.9272	4.7395
chrV:11368751-11369059		57.4877	4.509
chrV:11375187-11375497	cnb-1	129.1242	8.0005
chrV:11379324-11379546		57.1759	3.6325
chrV:11380801-11381026		59.8542	2.8885
chrV:11422006-11422352		86.1973	5.6605
chrV:11445370-11445595	F57B7.2	54.1408	4.797
chrV:11445647-11445883		61.2881	4.931
chrV:11483081-11483345	T11F9.13	83.1980	4.2215
chrV:11505090-11505302	C55A6.10; C55A6.1	98.8754	4.8235
chrV:11507429-11507681	C55A6.10	61.8141	2.933
chrV:11535623-11535879	ccch-1	60.7292	3.552
chrV:11549106-11549359	F38B7.3	81.0972	5.024
chrV:11585225-11585520		79.6585	4.258
chrV:11631115-11631378		70.8929	3.5245
chrV:11638720-11638931	sipa-1	171.8958	8.386
chrV:11639135-11639410	sipa-1	86.2077	6.4715
chrV:11641202-11641418	sipa-1	192.2520	13.6235
chrV:11641579-11641801	sipa-1	458.4832	19.2985
chrV:11644172-11644463	bir-1	112.2597	4.888
chrV:11673976-11674249	ape-1	72.5571	5.2525
chrV:11674746-11674927	ape-1	53.6518	3.368
chrV:11675121-11675345	ape-1	164.6793	7.2075
chrV:11677614-11677888	ape-1	81.0045	4.6115
chrV:11680547-11680800	ape-1	89.0565	4.7175
chrV:11782889-11783167	F55A11.11	86.3245	4.608
chrV:11790565-11790867	D2023.1	67.5366	4.7625
chrV:11844858-11845184	hmp-1; nphp-4	245.3899	14.7745
chrV:11846965-11847243	hmp-1	82.9019	4.089
chrV:11852201-11852456	R13H4.5	104.1419	6.5605
chrV:11852629-11852839		91.8201	5.3845
chrV:11855080-11855312		103.8102	6.6905
chrV:11856829-11857101		68.5172	4.9585
chrV:11860225-11860471	R13H4.5	238.2682	12.758
chrV:11860912-11861085	R13H4.5	51.7472	3.39
chrV:11861257-11861452	R13H4.5	67.9136	3.8485
chrV:11870828-11871054		169.4303	8.4395
chrV:11896603-11896844		110.4697	4.511
chrV:11898258-11898529	sma-1	165.3753	7.5505
chrV:11921446-11921714	R31.2	208.7641	9.0635
chrV:11922021-11922318	R31.2	76.8926	5.031
chrV:11950566-11950802	F58H1.5	65.4540	4.103
chrV:11951344-11951577	F58H1.5	172.6345	7.472
chrV:11952031-11952282	F58H1.5	66.8367	5.9555
chrV:11953019-11953483	F58H1.5	67.3843	5.8075
chrV:11955581-11955841	F58H1.5	73.4306	3.9435
chrV:11957998-11958221	F58H1.5	117.0101	5.073
chrV:11960090-11960352	F58H1.5	195.6367	8.0865
chrV:11966462-11966707		131.5530	5.8705
chrV:11967731-11967942		75.8436	3.944
chrV:11979966-11980266	snr-4	140.2572	7.1635
chrV:11982371-11982606	rpt-1	141.5314	5.416
chrV:11989927-11990182	C52E4.7	71.1240	4.1205
chrV:11990798-11991069	C52E4.7	64.4661	4.4975
chrV:11993772-11994003	C52E4.7; cyl-1	62.4827	3.3255
chrV:12001788-12001998	gcy-33	182.7457	7.6665
chrV:12024255-12024670	pkc-1	83.6549	8.0445
chrV:12025249-12025517	pkc-1; pkc-1	101.3946	6.3905
chrV:12025957-12026118	pkc-1; pkc-1	50.7452	4.62
chrV:12026879-12027336	pkc-1	73.0176	7.234
chrV:12036791-12037023	kup-1; pkc-1	126.5020	6.7105
chrV:12037266-12037454	kup-1; pkc-1	64.0044	4.2835
chrV:12038101-12038471	kup-1; pkc-1	68.8235	9.024
chrV:12038783-12039138	kup-1	90.1087	8.37
chrV:12039610-12039848	kup-1	132.8948	8.754
chrV:12040016-12040231	kup-1	116.4473	7.0365
chrV:12065444-12065711	pqn-53	187.5355	8.19
chrV:12096016-12096269	nhr-207	135.1024	6.0715
chrV:12100900-12101152	nhr-154	83.9128	4.219
chrV:12111098-12111329	C13C4.4	182.3474	8.782
chrV:12111534-12111755	C13C4.4	81.9448	4.982
chrV:12150560-12150780	che-11	116.5836	5.043
chrV:12157547-12157801	C27A7.5	60.1802	3.415
chrV:12158440-12158707	C27A7.5	97.5691	5.1515
chrV:12161308-12161603	srj-4; C27A7.5	116.6179	6.4845
chrV:12287753-12288020	rskd-1	115.9030	5.997
chrV:12291670-12291931	srh-16; srpa-68	90.7019	3.998
chrV:12300302-12300556	frm-7	274.0517	11.2115
chrV:12303553-12303807	frm-7	163.4602	6.646
chrV:12409061-12409320	cdr-4	99.3242	4.391
chrV:12455745-12455996	egl-10	110.5854	5.207
chrV:12465042-12465259	F28C1.3	101.6122	8.521
chrV:12465484-12465830	F28C1.3; egl-10; F28C1.3; egl-10	188.1814	14.1495
chrV:12473910-12474184		51.8009	3.3165
chrV:12487994-12488307	inx-11	61.0611	3.657
chrV:12491125-12491419	inx-11	114.3406	5.6725
chrV:12528952-12529192		190.9116	7.482
chrV:12530042-12530203		80.0620	6.5175
chrV:12530357-12530607		237.2615	12.0345
chrV:12530990-12531253		203.4069	9.6415
chrV:12536335-12536574		82.9340	4.9145
chrV:12537538-12537798		54.7499	4.0325
chrV:12539206-12539465	F45D3.2	110.8899	6.707
chrV:12539904-12540147	F45D3.2	185.6871	8.8955
chrV:12540342-12540507		58.7486	4.1625
chrV:12581427-12581631	E02A10.5	68.5164	4.4365
chrV:12583395-12583632	E02A10.3	135.1273	6.756
chrV:12584155-12584317	E02A10.3	50.5061	4.469
chrV:12584494-12584773	E02A10.3	90.0463	6.604
chrV:12637337-12637589	F56H9.2	131.5780	5.3595
chrV:12649650-12649920	lin-25; gpa-9	121.0242	5.8305
chrV:12697517-12697774	istr-1	97.2611	4.5225
chrV:12728370-12728600	mrpl-49; rpl-28	142.0214	5.4325
chrV:12733868-12734114	dhs-21; xbx-9	67.4990	3.8165
chrV:12753159-12753475	gpa-13	66.7107	4.9045
chrV:12811228-12811510	ZC443.2	161.6078	8.65
chrV:12812119-12812355	ZC443.3	70.6630	3.645
chrV:12813944-12814135	ZC443.3	54.9993	3.6555
chrV:12814719-12814978	ZC443.3	167.9497	9.6455
chrV:12817453-12817683	ZC443.4	68.2718	3.8905
chrV:12819056-12819465	ZC443.4	107.5564	8.7685
chrV:12889072-12889318		88.1147	5.6405
chrV:12897447-12897755	R90.1	89.1309	6.4965
chrV:12898923-12899169		305.3078	12.5275
chrV:12901543-12901774		113.0928	4.5605
chrV:12902694-12902915		85.6974	4.207
chrV:12951233-12951458	T16G1.9; T16G1.18	139.8714	5.1955
chrV:12967939-12968161	lin-46; R186.8	299.6288	10.1645
chrV:12979473-12979725		185.1378	7.475
chrV:13003466-13003722	inft-2	121.6239	5.312
chrV:13018795-13019062	fmi-1	91.0074	5.7365
chrV:13021766-13022022	fmi-1; try-10	199.8942	8.7495
chrV:13041712-13041942	lap-2; W07G4.3	242.3442	9.461
chrV:13043305-13043561	lap-2	128.5517	6.8835
chrV:13084330-13084548	C34B4.2	68.9505	4.863
chrV:13085869-13086212	C34B4.2	112.9371	10.0025
chrV:13086667-13086892	C34B4.2	137.8959	6.0975
chrV:13094826-13095127		93.8446	5.9445
chrV:13106018-13106338	max-1	103.2293	6.3385
chrV:13111817-13112110	max-1	80.2200	4.488
chrV:13130550-13130922	eat-6	178.7026	12.723
chrV:13158586-13158907	noca-1	87.5100	4.597
chrV:13166322-13166570	noca-1	124.0337	5.9065
chrV:13166835-13167063	noca-1	51.3106	3.13
chrV:13168823-13169104	noca-1	130.2070	7.3205
chrV:13204509-13204787	F57B1.5	79.8196	4.264
chrV:13224877-13225099	dmd-10	78.5682	4.2275
chrV:13252407-13252653		61.3846	3.6985
chrV:13255041-13255291		110.4849	6.4045
chrV:13334553-13334809	nhr-168	72.4031	3.6575
chrV:13366560-13366803	srx-125	127.8761	5.555
chrV:13373178-13373428	tag-260	143.0187	6.3975
chrV:13374673-13374930	tag-260	124.3450	5.7745
chrV:13395089-13395358	somi-1	58.9215	4.0065
chrV:13401745-13401966	somi-1	58.7650	3.2355
chrV:13463015-13463441	frm-10	57.4317	4.971
chrV:13497545-13497814	gut-2; eea-1	54.1276	3.1465
chrV:13556706-13556936	cav-2; C56A3.6	75.5741	3.3235
chrV:13565311-13565565	C50B8.1; grl-17	82.7206	3.471
chrV:13571873-13572157	C50B8.4	98.1655	5.573
chrV:13578385-13578672	C50B8.6	89.9293	4.5085
chrV:13580761-13581014	C50B8.5	83.5752	4.0835
chrV:13591844-13592082	tbcb-1	71.5465	3.7285
chrV:13654482-13654731	lpin-1	59.6494	3.908
chrV:13655352-13655681	letm-1; letm-1	130.6849	8.76
chrV:13657992-13658248	lpin-1	55.5312	3.889
chrV:13665007-13665281	rde-12	73.4258	4.189
chrV:13685929-13686168	T01D3.1	107.3200	5.3725
chrV:13687238-13687521	T01D3.1	99.7915	6.838
chrV:13687711-13687935		107.3251	7.083
chrV:13689545-13689783	T01D3.1	50.1957	3.454
chrV:13715308-13715560	T01D3.5	59.3613	2.951
chrV:13757404-13757643		167.3148	6.955
chrV:13762508-13762739	F20G2.6	75.0511	4.812
chrV:13765790-13766033	nas-24	52.4535	4.335
chrV:13787546-13787847	F53C11.4; F53C11.5	58.6743	4.402
chrV:13789452-13789742	F53C11.5; F53C11.4	178.3493	10.8265
chrV:13790015-13790310	F53C11.4; F53C11.5	54.8171	5.5675
chrV:13808578-13808840	swan-1	277.2574	11.3985
chrV:13819045-13819342	sel-10; sel-10	56.9107	3.9005
chrV:13834435-13834737	srx-129	85.7630	5.099
chrV:13880265-13880524	T22G5.3	123.4536	5.967
chrV:13909496-13909766	C06B3.7; C06B3.6	125.9350	6.0005
chrV:13953202-13953449	R10D12.8	134.3694	5.349
chrV:14002439-14002735	ric-7	135.1983	7.6075
chrV:14003663-14003910	ric-7	108.5263	5.7465
chrV:14006858-14007319		72.3604	6.1445
chrV:14009862-14010083	ddx-17	100.9673	4.2725
chrV:14028519-14028788	T08G5.3	93.8913	4.3985
chrV:14038903-14039110		234.4553	6.537
chrV:14054955-14055482		88.8125	7.175
chrV:14127397-14127626	par-1	58.9512	3.615
chrV:14136228-14136494	par-1	217.8354	10.3275
chrV:14139342-14139674	par-1; AH10.4	152.3925	9.099
chrV:14143584-14143986		93.9724	7.2235
chrV:14151081-14151314	AH10.3	69.4908	3.47
chrV:14177692-14177935	ceh-74	84.8246	4.444
chrV:14193426-14193691	atfs-1	93.9845	5.456
chrV:14200155-14200440		151.5078	6.911
chrV:14317279-14317588	F47B8.2	52.3358	3.5595
chrV:14322874-14323130	F47B8.3	221.8447	9.265
chrV:14351042-14351289	vha-13	175.2821	7.197
chrV:14364426-14364632		52.1087	4.735
chrV:14364718-14364923		62.6339	5.402
chrV:14366315-14366567		144.7661	12.2515
chrV:14366685-14366846		62.9405	10.367
chrV:14367049-14367328		62.7452	7.496
chrV:14368395-14368696	unc-39	316.0380	19.996
chrV:14369455-14369736	unc-39; unc-39	117.1207	6.309
chrV:14406397-14406699		92.8915	4.9105
chrV:14423265-14423564	rpoa-12; rpoa-12	63.0869	4.0305
chrV:14427264-14427486		70.4633	3.5755
chrV:14463260-14463511	F08H9.3	58.3159	3.2325
chrV:14464481-14464720	F08H9.4	106.2301	4.249
chrV:14468637-14468879	srz-97	193.5748	6.993
chrV:14487433-14487684	R02D5.24	103.4958	5.139
chrV:14491462-14491709	R02D5.24	69.1971	4.4275
chrV:14496502-14496733	R02D5.24	72.2839	4.1455
chrV:14497512-14497770	R02D5.24	58.2791	3.646
chrV:14499536-14499783	R02D5.24	60.2572	3.5645
chrV:14500579-14500840	R02D5.24	172.3945	7.8925
chrV:14501240-14501536	R02D5.24	116.5064	6.897
chrV:14502850-14503070	R02D5.1	61.4142	3.5975
chrV:14504789-14505245	R02D5.1	65.7929	6.547
chrV:14510911-14511114	R02D5.9	79.9493	4.432
chrV:14524267-14524520	hda-1; ril-1	107.8739	4.462
chrV:14527478-14527716		88.2811	4.2325
chrV:14530807-14531062	kcnl-4	89.3833	4.269
chrV:14548517-14548773	C53A5.6	152.1972	6.742
chrV:14571746-14572043	gar-3	55.9063	3.0945
chrV:14597805-14598128	R11H6.2; pes-9	131.9226	7.458
chrV:14646204-14646427	pmp-3; rfc-1	163.3910	6.9555
chrV:14650012-14650296	pmp-3; rfc-1	75.3258	4.5405
chrV:14688329-14688531	daf-21	58.4014	4.976
chrV:14688977-14689212	gasr-8	70.5313	4.4235
chrV:14696825-14697155	unc-112	187.1485	10.8285
chrV:14773142-14773387	haf-7	151.6156	6.3955
chrV:14792411-14792658	rin-1	71.9912	4.1835
chrV:14806438-14806694	rin-1	55.4166	3.44
chrV:14830586-14830778	ret-1	86.8197	4.6895
chrV:14830972-14831225	ret-1	125.1032	6.3655
chrV:14831504-14831738	ret-1	85.7085	4.5215
chrV:14831992-14832209	ret-1; ret-1	104.1000	5.759
chrV:14832453-14832686	ret-1	65.8881	4.7945
chrV:14833080-14833405	ret-1	136.0864	8.1655
chrV:14847366-14847610	ret-1	257.6618	9.603
chrV:14849556-14849883	ret-1	79.1853	5.13
chrV:14851388-14851639	ret-1	168.7264	8.024
chrV:14930140-14930405	C30G7.2	59.5840	4.8525
chrV:14932122-14932370		83.8686	4.3975
chrV:14932756-14932985		59.4828	4.3065
chrV:14933759-14934238	C30G7.2	66.4586	6.019
chrV:14984716-14984960	F02D8.4	98.8635	4.4855
chrV:15002160-15002408	mut-15; fib-1	115.7335	5.085
chrV:15016874-15017136	obr-2	76.6518	4.538
chrV:15028963-15029236	F14H8.8	70.8393	4.5635
chrV:15048210-15048454	sdc-3	141.0108	6.167
chrV:15065134-15065391	rap-2; C25D7.9	138.5235	7.0795
chrV:15071074-15071514	unc-76	174.2480	15.2475
chrV:15071699-15071890	unc-76	109.1316	8.281
chrV:15072845-15073088	unc-76	147.9935	6.028
chrV:15074894-15075212	unc-76	201.3165	10.6235
chrV:15085513-15085794	C01G10.7; C01G10.8	87.6445	4.1445
chrV:15136799-15137070	aipl-1	60.6129	3.38
chrV:15169199-15169470		157.7646	7.672
chrV:15190332-15190579	cyn-3; cyn-7	62.2349	3.198
chrV:15190975-15191244	Y75B12B.11	89.9502	4.768
chrV:15214507-15214797		64.2094	8.1525
chrV:15497751-15498074	C06B8.7	131.0661	7.33
chrV:15505165-15505395	C06B8.7	118.1813	4.4775
chrV:15511757-15512032	rpl-38	76.4478	3.9555
chrV:15535173-15535416	F21A3.4; F21A3.2	140.7669	5.9175
chrV:15590296-15590500		152.7535	5.1045
chrV:15602377-15602654	fbxa-152	54.1899	3.084
chrV:15610447-15610684	str-12; fbxa-153	224.1389	8.3805
chrV:15662986-15663205		77.8280	4.263
chrV:15664098-15664344	F53E4.1	154.7861	5.9595
chrV:15801033-15801259	T26E4.9	93.9201	5.8495
chrV:15873805-15874049		95.0036	4.058
chrV:15880656-15880889	nhr-84	82.0605	4.438
chrV:15891372-15891628	T06C12.12; cgt-1	150.3326	7.1565
chrV:16000548-16000815	nhr-50	159.5329	8.321
chrV:16040505-16040762	his-3; his-4	171.9927	8.74
chrV:16351118-16351367	pptr-1	186.3437	8.8455
chrV:16352403-16352704	pptr-1	73.2994	4.329
chrV:16355907-16356238	pptr-1	189.5522	11.1645
chrV:16370102-16370349	W08G11.3	86.4629	3.719
chrV:16506709-16506937	nhr-54	100.1438	4.2715
chrV:16724657-16724928		157.4815	7.279
chrV:16726045-16726318	nhr-112	89.2628	4.47
chrV:16752553-16752768	dkf-2	80.1508	5.628
chrV:16754069-16754367	dkf-2	69.3908	4.714
chrV:16759982-16760309	dkf-2	55.7572	3.8065
chrV:16910763-16911076	nhr-116	64.2495	3.8865
chrV:16965720-16965960	efl-1	336.9901	11.134
chrV:17519311-17519488		88.4060	3.9
chrV:17857911-17858276	tcc-1	289.6494	16.37
chrV:17871042-17871290	phf-14; csn-1	329.3980	12.1925
chrV:17951192-17951474	Y59A8B.24	131.6257	6.468
chrV:17981799-17982051	snx-6	328.1947	12.3265
chrV:18079230-18079478	Y59A8B.10	238.5513	8.958
chrV:18115040-18115320		90.5912	4.364
chrV:18490506-18490807	slo-1	270.2866	14.2725
chrV:18614554-18614794	nhr-70	191.6225	7.4915
chrV:18725939-18726218		198.6798	8.5995
chrV:18782754-18783029	Y17D7B.10	174.2841	7.547
chrV:18783396-18783638	Y17D7B.10	145.4291	7.919
chrV:18808713-18808951	C54E10.6	192.0608	8.096
chrV:18838846-18839107	nhr-65	60.6954	3.2025
chrV:18967743-18968028	Y39B6A.43	180.7683	7.6215
chrV:19125884-19126203	bed-1	54.9522	4.0125
chrV:19153360-19153628	tsp-13	223.1604	9.0355
chrV:19169883-19170146		452.0347	17.9755
chrV:19391333-19391603	Y43F8A.5	74.8995	3.653
chrV:19520111-19520334	Y43F8B.2	71.8886	3.6395
chrV:19522722-19523147	Y43F8B.2	124.3314	9.716
chrV:19524566-19524850	Y43F8B.2	64.7363	4.4085
chrV:19529230-19529581	Y43F8B.2	128.3335	7.5445
chrV:19541009-19541220	Y43F8B.1	370.1467	12.3525
chrV:19587662-19587907	kcnl-1	95.6138	4.467
chrV:19594958-19595214	kcnl-1	134.3799	6.8625
chrV:19620215-19620462	Y43F8C.3	152.0938	6.094
chrV:19622424-19622677	Y43F8C.3	801.2374	34.2365
chrV:19643108-19643353	Y43F8C.7	140.1673	5.3575
chrV:19722824-19723202		64.8831	4.145
chrV:19724706-19725032	Y116F11A.6	70.4618	4.766
chrV:19897594-19897860		397.4648	14.6905
chrV:19962013-19962256	srh-171	135.3400	5.756
chrV:19964794-19965041	srh-171	146.9100	6.324
chrV:20005851-20006101	unc-51	515.2319	19.8385
chrV:20249772-20250011	swsn-1	213.8122	7.53
chrV:20383082-20383364	K02E2.11	147.8159	6.743
chrV:20417916-20418176	F53H2.3	93.1148	5.1325
chrV:20424313-20424599	F53H2.3	143.2086	7.4575
chrV:20464815-20465058		107.3400	4.615
chrV:20478942-20479173	calf-1	66.9427	4.3435
chrV:20485511-20485823	dhcr-7	53.5650	3.385
chrV:20534190-20534445	Y38H6C.14	174.0808	7.019
chrV:20539039-20539283		175.0453	7.8605
chrV:20710205-20710438	Y44A6C.1	122.5411	5.207
chrV:20711767-20712027	Y44A6C.1	146.7492	6.437
chrV:20713122-20713404	Y44A6C.1	59.2372	3.6385
chrV:20729028-20729292	ipla-3	108.4463	5.5605
chrV:20745354-20745682		66.6426	4.4395
chrV:20749141-20749388	pha-4	81.7876	4.859
chrV:20752598-20752892	pha-4	95.9199	5.569
chrV:20756285-20756510	pha-4	108.6012	6.376
chrV:20776818-20777116	hif-1	102.1420	6.542
chrV:20778181-20778484	hif-1	293.3794	17.0115
chrV:20778681-20778811		58.6692	7.0295
chrV:20782265-20782563	hif-1	111.6155	8.057
chrV:20789047-20789342	Y44A6D.2; Y44A6D.1	225.5857	13.354
chrV:20828901-20829184	num-1; sbt-1	176.6406	8.295
chrV:20832013-20832251	num-1	66.5742	3.7015
chrV:20832540-20832767	num-1	112.2309	4.71
chrV:20870596-20870981		76.8149	4.472
chrV:20876686-20876908	unc-80	138.7947	5.679
chrV:20879352-20879656	unc-80	111.9720	6.487
chrII:1428-1711	2L52.1	84.5132	4.799
chrII:18929-19211	gmeb-1	167.8787	7.675
chrII:43683-43958	nfyc-1; rpt-4	113.0311	5.041
chrII:66362-66604	egl-26	144.2969	6.459
chrII:107859-108091		239.1394	9.301
chrII:122140-122389	K10B4.3	96.4520	5.0055
chrII:160744-160994	etr-1; etr-1	68.8486	4.0955
chrII:221245-221528	ubxn-3	113.7788	5.819
chrII:255231-255472	pqn-85	66.8016	3.419
chrII:323449-323745	K01A2.10	265.2564	14.8285
chrII:401197-401493	clec-10; C03H5.6	80.3436	5.228
chrII:555473-555723	C09E8.1	87.8827	3.743
chrII:603071-603345		175.6569	7.4635
chrII:604114-604413		65.7341	3.6765
chrII:622601-622829	T04B8.5	397.7660	14.4765
chrII:625995-626276	arrd-1	193.7991	8.7305
chrII:713598-713887	T02H6.1	65.5944	4.254
chrII:714388-714643	T02H6.1	79.9372	3.8635
chrII:747795-748084	snt-6	72.4155	3.849
chrII:759826-760174	C08G5.7	81.8253	5.5415
chrII:763965-764214	C08G5.7	99.8026	5.2115
chrII:768759-769013		135.7583	5.8205
chrII:848646-848894	acdh-9	149.7191	5.8055
chrII:872990-873265	alg-2	75.1427	3.7155
chrII:873501-873738	alg-2	129.7597	4.895
chrII:950388-950661		90.7900	4.858
chrII:953028-953396		79.0808	5.2015
chrII:1084949-1085228	snf-3	83.9071	5.1995
chrII:1134795-1134981	pod-2	114.5751	3.697
chrII:1135162-1135392	pod-2	54.8850	3.3765
chrII:1153376-1153655	W09B6.5	66.2550	3.569
chrII:1161146-1161407		138.7919	6.583
chrII:1208709-1208994	F53A10.2	59.0647	3.141
chrII:1217314-1217556	F53A10.2	84.9504	4.1525
chrII:1236581-1236808	lin-42	395.8236	15.7255
chrII:1237406-1237628	lin-42	72.8830	3.5915
chrII:1237999-1238247	lin-42	441.8019	61.145
chrII:1239578-1239938	lin-42	156.8006	9.207
chrII:1242464-1242807	lin-42	73.6751	5.0965
chrII:1246869-1247115	lin-42	276.5323	13.408
chrII:1297364-1297621	Y57G7A.1	96.6209	4.6795
chrII:1313115-1313375	fcho-1	65.6651	3.523
chrII:1320540-1320771	vig-1	89.1884	3.791
chrII:1323125-1323571	vig-1	181.1186	12.3415
chrII:1338265-1338520	jip-1	226.0781	8.7955
chrII:1343848-1344085	jip-1	116.3199	4.5605
chrII:1344744-1345014	jip-1	74.0952	4.8505
chrII:1501952-1502244	fgt-1	85.8066	4.827
chrII:1661408-1661621	ZC204.13	107.2542	4.02
chrII:1663562-1663815	duxl-1; ZC204.14	67.1214	3.3965
chrII:1736431-1736698	ceh-83	106.1689	4.4405
chrII:1808294-1808546	C08F1.8	112.8486	4.9955
chrII:2195602-2195866	C33C12.1; C33C12.10	130.0924	5.3795
chrII:2196715-2197007	C33C12.1	128.5453	6.504
chrII:2197544-2197901	C33C12.1	73.2750	5.1835
chrII:2219986-2220254	Y59C2A.3	58.2108	3.3035
chrII:2334956-2335256	F43C11.7	96.0316	5.4865
chrII:2454922-2455271	pqn-42	119.9799	7.917
chrII:2649128-2649371	F22E5.13	178.5649	6.8325
chrII:2693968-2694238	set-11	132.0477	6.4735
chrII:2695165-2695389	set-11	317.0811	11.168
chrII:2734770-2735037	T05A8.8	197.7372	8.342
chrII:2735317-2735550	T05A8.5	262.7505	10.025
chrII:2735815-2736004		50.5974	3.3075
chrII:2748369-2748634	F29A7.4	330.3836	15.8405
chrII:2807784-2808038	K12H6.12	126.2572	5.729
chrII:2889267-2889511	pinn-1	83.9134	3.702
chrII:2920853-2921091	ZK355.2	123.3436	5.417
chrII:2962564-2962793		106.5934	4.594
chrII:2970337-2970713		60.7631	4.402
chrII:2973712-2973912		179.0298	9.5165
chrII:2974145-2974351	nhr-88	1383.0385	58.789
chrII:2976485-2976760	nhr-88	77.9391	5.415
chrII:2987860-2988113	K08A2.4	301.9948	11.947
chrII:3054713-3054951	lin-8; B0454.9	86.1701	4.1555
chrII:3055641-3055881	lin-8; B0454.9	105.5645	5.693
chrII:3077020-3077253	copb-1; Y25C1A.8	161.2059	5.538
chrII:3118994-3119227	T10D4.6	124.8719	4.3725
chrII:3209289-3209549	ZC239.6	129.0325	5.9065
chrII:3269156-3269429	F02E11.7	145.1103	6.297
chrII:3303693-3303953		138.6627	6.362
chrII:3305685-3305938		197.6649	7.965
chrII:3307536-3307793		124.5311	5.471
chrII:3309909-3310147		74.9350	4.5615
chrII:3428202-3428495	C16C8.18	311.6808	15.6525
chrII:3439410-3439636		104.5326	4.8255
chrII:3482334-3482557	smu-2	90.9546	3.4025
chrII:3502757-3502982	Y49F6B.2; col-71	56.9006	3.308
chrII:3521397-3521631	col-72	91.5983	3.8405
chrII:3523620-3523842	col-72	137.6581	4.944
chrII:3527569-3527838	ncs-6	145.9191	6.2385
chrII:3528371-3528620	ncs-6	128.1167	5.3455
chrII:3547292-3547593	apd-3	173.7821	8.638
chrII:3616697-3616942		89.3733	3.871
chrII:3662021-3662270	F19B10.13	137.3967	6.113
chrII:3682824-3683082	F19B10.1	95.8025	4.4615
chrII:3810521-3810814	F54D10.3	84.9483	5.202
chrII:3816323-3816562	fbxa-24	183.7606	8.669
chrII:3817810-3818046	fbxa-24	103.8658	5.659
chrII:3897034-3897284	F53C3.6	210.6734	8.0745
chrII:3897771-3898048	F53C3.6	73.2194	3.868
chrII:3911276-3911583	bcmo-2	59.2841	3.7875
chrII:3930924-3931159	F53C3.13	220.9022	8.3625
chrII:3948651-3948904		107.8960	5.41
chrII:3956147-3956442	sea-2	126.6667	7.235
chrII:3956779-3957019	sea-2	205.7309	8.3125
chrII:3957487-3957777	sea-2	166.9819	8.55
chrII:3958692-3958975	sea-2	276.7280	12.1
chrII:3959814-3960057	sea-2	144.4847	7.1105
chrII:3960415-3960637	sea-2	219.5839	7.9105
chrII:3961313-3961541	sea-2	107.8340	4.5545
chrII:3974945-3975214	K10G6.4	136.9407	6.383
chrII:3999538-3999924	ephx-1	88.6728	6.6315
chrII:4002229-4002444	ephx-1	52.5833	3.162
chrII:4003739-4003998	ephx-1	91.2082	4.1085
chrII:4044428-4044683	rpn-11	84.2233	3.6885
chrII:4047866-4048050		140.1958	5.7525
chrII:4077631-4078051		51.2768	5.316
chrII:4095693-4095961		80.5495	4.501
chrII:4130091-4130311	ast-1	67.5359	3.5975
chrII:4131352-4131600	ast-1	175.2783	7.122
chrII:4132226-4132479	ast-1	165.6936	8.6265
chrII:4134749-4135006	ast-1	94.7611	4.857
chrII:4288690-4288976	C01F1.6	69.5869	4.0625
chrII:4362095-4362365	lat-2	64.0388	4.3235
chrII:4376942-4377170	ntl-2	526.1471	22.387
chrII:4453400-4453830	twk-2	94.1764	7.2605
chrII:4455977-4456172	twk-2	87.7391	5.7925
chrII:4456332-4456572		126.6947	7.1555
chrII:4506579-4506898		108.0886	7.0595
chrII:4513159-4513562	cyp-23A1	64.6871	4.7895
chrII:4577467-4577882	vab-1; vab-1	54.1717	4.5785
chrII:4579991-4580379	vab-1	56.1963	5.149
chrII:4580940-4581219	vab-1	93.0862	4.6685
chrII:4604310-4604536	F35D11.5	116.3699	4.3545
chrII:4672604-4672921	hmg-11	200.1286	10.145
chrII:4693268-4693523	F10G7.5	156.1085	6.6005
chrII:4698353-4698587	scc-1; rpn-5	115.3775	4.409
chrII:4701785-4702018	unc-85	142.1763	6.305
chrII:4706430-4706660	tsn-1; F10G7.9	77.5928	3.252
chrII:4881919-4882166	gst-7	116.1850	5.9965
chrII:4904330-4904584	btbd-10; sgt-1	141.3231	6.3075
chrII:4907086-4907385	btbd-10	52.2432	3.7565
chrII:4908248-4908578	btbd-10	100.4125	6.3845
chrII:4955478-4955714	pbs-3	62.7680	2.801
chrII:4964728-4964951		73.9453	3.479
chrII:4971484-4971758	shc-2	91.9207	4.8745
chrII:4976911-4977186	shc-2	74.9378	4.221
chrII:4979561-4979863	shc-2; shc-2	51.4945	3.4045
chrII:4984396-4984641	shc-2	160.8677	6.82
chrII:4993900-4994123	vps-24; eif-1	63.7461	3.8135
chrII:4999216-4999455	F59A6.5	86.8660	3.687
chrII:5016204-5016513		65.2233	3.827
chrII:5017169-5017637	nsy-1	90.4405	8.345
chrII:5032703-5032942	F33G12.3	64.2058	3.0745
chrII:5042364-5042664	F33G12.6	208.1729	11.1985
chrII:5043177-5043451		170.8900	8.9355
chrII:5044230-5044464	F33G12.6	108.2141	6.2805
chrII:5045253-5045494		70.1771	4.1225
chrII:5046814-5047063	F33G12.6	147.5566	7.7945
chrII:5047390-5047635	F33G12.6	102.6809	5.6515
chrII:5048426-5048703	F33G12.6	116.1786	5.683
chrII:5055283-5055529	rpl-22; ify-1	125.2656	5.152
chrII:5061907-5062172	smc-5	78.9274	3.7725
chrII:5067889-5068318	C27A2.8	68.6211	5.4125
chrII:5071797-5072084	C27A2.7	95.7015	5.3255
chrII:5081287-5081547	dsh-2	64.9754	4.9115
chrII:5092363-5092594	C04G6.2	245.5870	9.577
chrII:5181517-5181795	crh-2	287.4486	14.0545
chrII:5181996-5182166	crh-2	73.8043	6.576
chrII:5182488-5182724	crh-2	85.9330	5.2325
chrII:5200996-5201216	ampd-1	70.5645	3.451
chrII:5226414-5226678	dsh-1	142.9974	6.4215
chrII:5227913-5228214	EGAP2.2; dsh-1	115.4551	6.195
chrII:5231121-5231345	EGAP2.1	116.0798	5.23
chrII:5271974-5272376	drn-1	116.5377	8.5235
chrII:5274286-5274526		152.9293	6.1105
chrII:5275035-5275325		88.5528	5.5505
chrII:5275873-5276156		59.1963	4.0755
chrII:5276618-5276792		67.0982	7.4965
chrII:5276902-5277132	drn-1	155.7019	9.911
chrII:5301518-5301742		81.9199	5.5455
chrII:5301942-5302218	gcy-12	85.5705	5.429
chrII:5302744-5302970		98.3326	4.2785
chrII:5303882-5304119	gcy-12	100.5169	5.0955
chrII:5309069-5309342	gcy-12	155.3003	6.893
chrII:5326360-5326606	vhp-1	184.8520	10.333
chrII:5327577-5327827	vhp-1	88.3368	5.301
chrII:5328846-5329049	vhp-1	89.0686	7.1555
chrII:5329183-5329375	vhp-1	99.9098	7.624
chrII:5330065-5330346	vhp-1	59.3319	4.9195
chrII:5332808-5333074	vhp-1	131.6638	7.5745
chrII:5333756-5334037	vhp-1	84.5643	6.4475
chrII:5334282-5334637	vhp-1	63.0527	6.878
chrII:5335449-5335713	vhp-1	91.5930	7.967
chrII:5335979-5336252	vhp-1	142.2222	9.6535
chrII:5336953-5337198	vhp-1	267.7726	12.168
chrII:5337560-5337877	vhp-1	120.9045	8.637
chrII:5338262-5338723	vhp-1	63.4407	6.039
chrII:5339228-5339426	vhp-1	52.0580	3.7495
chrII:5340259-5340525	vhp-1	51.7968	3.408
chrII:5346281-5346622	F09E5.14	88.2513	5.348
chrII:5358290-5358551	bmy-1; F09E5.11	63.4714	3.7875
chrII:5373343-5373580	agt-2	85.4537	3.7265
chrII:5379655-5379904	pkc-3	220.8932	8.908
chrII:5390030-5390260	ndx-6	74.9889	3.535
chrII:5416298-5416625	EEED8.2	56.1483	4.305
chrII:5426072-5426394	F07F6.8	59.9347	3.7325
chrII:5460883-5461148	clr-1	151.6739	7.011
chrII:5461632-5461879	clr-1	61.0495	3.3085
chrII:5462128-5462405	clr-1	94.1173	5.5165
chrII:5466079-5466329	clr-1	102.9028	4.756
chrII:5485304-5485498		55.4970	3.2395
chrII:5485705-5485939		119.6188	5.629
chrII:5501367-5501582	fzy-1; F12A10.8	127.9967	4.601
chrII:5512061-5512329	ZK177.8	128.7918	6.563
chrII:5543490-5543794		97.5266	7.26
chrII:5544079-5544303		84.3075	5.0495
chrII:5577107-5577356		60.6058	3.231
chrII:5593656-5593903	cdc-14	142.1957	5.725
chrII:5599582-5599837	C17G10.10	85.2182	3.4345
chrII:5649513-5649749	zyg-1; sam-4	72.8570	3.3115
chrII:5661002-5661272	mdt-26; C25H3.12	90.4510	5.8545
chrII:5661741-5662032	C25H3.12	109.5862	7.0255
chrII:5662258-5662487	mdt-26	87.9881	4.957
chrII:5663221-5663424	mdt-26; C25H3.12	65.8751	4.6295
chrII:5701458-5701687		71.2444	3.6905
chrII:5701873-5702077	osta-2	60.3467	3.9625
chrII:5714894-5715168	tiar-1	51.7618	2.8265
chrII:5725224-5725489	rab-3	221.7411	11.57
chrII:5772843-5773048	dmd-5	70.7059	3.7495
chrII:5779938-5780196	K05F1.6	206.5297	11.02
chrII:5782626-5782899	K05F1.6	61.0811	4.655
chrII:5820302-5820594	ehs-1	82.4268	5.2035
chrII:5844673-5845038	H41C03.3	94.7261	6.8745
chrII:5852080-5852318	H41C03.2	85.9450	4.8375
chrII:5871572-5871942	F55C12.5; F55C12.5	52.8785	4.8845
chrII:5874095-5874285	F55C12.5	153.3722	7.1615
chrII:5874444-5874655	F55C12.6	90.5071	5.532
chrII:5877671-5877918	rfip-1	403.4841	14.8825
chrII:5878730-5878970	rfip-1	74.0232	4.7465
chrII:5879792-5880064		75.0663	5.07
chrII:5881092-5881305	rfip-1	52.1984	3.4845
chrII:5881517-5881760		58.0503	3.4655
chrII:5882220-5882453	rfip-1	76.2493	6.829
chrII:5882487-5882685		68.1399	6.502
chrII:5883704-5883938		150.4954	7.0615
chrII:5884650-5884848	rfip-1	84.2982	4.739
chrII:5885051-5885259	rfip-1	60.2053	5.2125
chrII:5885413-5885651	rfip-1	56.2598	4.801
chrII:5886915-5887147	rfip-1	289.1841	11.565
chrII:5890194-5890406	rfip-1	53.2622	4.5025
chrII:5894058-5894330		84.1804	5.944
chrII:5894941-5895178		137.7550	6.8685
chrII:5895593-5895881	F59G1.4	115.1214	6.9335
chrII:5896428-5896899	F59G1.4	65.9194	7.8455
chrII:5897374-5897613	F59G1.4	134.8623	7.459
chrII:5899063-5899320	F59G1.4	279.0482	15.011
chrII:5900635-5901013	F59G1.4	110.9103	8.2395
chrII:5901307-5901475	F59G1.4	60.4372	5.1055
chrII:5901762-5902065	F59G1.4	178.7530	13.024
chrII:5907526-5907797	vps-35	94.9337	4.701
chrII:5912252-5912504	cgt-3	55.3540	3.3575
chrII:5917877-5918093	frh-1	118.5901	4.352
chrII:5942640-5943116	F28B12.1	67.9442	6.137
chrII:5946753-5946971	casy-1	93.9626	4.558
chrII:5947717-5947940	casy-1	63.9208	3.733
chrII:5948846-5949139	casy-1	128.8758	7.7545
chrII:5949763-5950003	casy-1	203.0688	10.683
chrII:5950713-5950953	casy-1	113.2162	7.5185
chrII:5952289-5952547	casy-1	67.4862	4.836
chrII:5956032-5956308	casy-1	62.5537	5.9595
chrII:5957763-5957956		56.4470	5.2275
chrII:5958128-5958355	casy-1	173.4060	8.507
chrII:5959593-5959818	casy-1	97.8564	8.135
chrII:5959929-5960132		84.5575	7.3865
chrII:5962028-5962235		108.7133	7.5335
chrII:5962355-5962544	casy-1	86.1062	8.495
chrII:5962895-5963160	casy-1	182.9944	11.5945
chrII:5965768-5966135	casy-1	69.6972	7.441
chrII:5966708-5966947	B0034.1; casy-1	282.4621	13.0355
chrII:5967507-5967762	B0034.1	118.1122	6.1265
chrII:6046049-6046343	R12C12.5	75.2914	4.9685
chrII:6047723-6047969	ran-5	103.5178	4.6315
chrII:6106164-6106370	rgs-3	52.9671	3.613
chrII:6107645-6107928	rgs-3	68.3197	5.019
chrII:6118474-6118725	C29H12.6	160.7196	6.4835
chrII:6123608-6123842	C29H12.2	110.3238	5.1085
chrII:6149455-6149692	abts-3	99.0132	6.344
chrII:6149790-6149973	abts-3	53.3275	4.8395
chrII:6174967-6175245		104.2653	5.614
chrII:6188913-6189157	F40H3.6	154.3814	7.5525
chrII:6190403-6190631	fkh-8	116.3716	5.0805
chrII:6191364-6191697	fkh-8	116.4398	8.5345
chrII:6196942-6197211	C30B5.2; C30B5.4	60.2687	3.2255
chrII:6250861-6251133	phb-2	63.4433	3.506
chrII:6260646-6260937	nmgp-1; F13H8.11	142.2695	7.462
chrII:6269841-6270136	F13H8.2	105.8502	6.363
chrII:6274003-6274243	bpl-1	85.3668	4.38
chrII:6281135-6281405	F13H8.9	137.8940	6.3865
chrII:6294270-6294529	mps-1	140.3789	6.587
chrII:6312419-6312677		126.2289	5.708
chrII:6331488-6331884	set-4	123.3602	9.3065
chrII:6335430-6335663	C32D5.6	79.8038	3.968
chrII:6339614-6339839	C32D5.7	203.2955	8.4105
chrII:6341278-6341479	C32D5.7	62.3669	5.282
chrII:6343699-6343946	C32D5.8	100.6865	5.6395
chrII:6346141-6346365	C32D5.8	73.8970	4.014
chrII:6346841-6347054	lgg-1	85.1393	4.8605
chrII:6347828-6348078	lgg-1	275.0842	11.2215
chrII:6348478-6348740	lgg-1	201.4251	9.324
chrII:6355749-6356016	C32D5.11	56.6715	3.3065
chrII:6370227-6370464	lin-23	150.9260	5.6205
chrII:6383277-6383506	F58F12.1	70.6818	3.386
chrII:6417001-6417221	T25D10.4	149.4490	9.242
chrII:6417284-6417511		120.2518	9.336
chrII:6418108-6418342	T25D10.4	100.3495	4.6365
chrII:6464739-6464969	dgk-5	117.8200	5.436
chrII:6489829-6490053	rsp-5; snr-3	60.3329	3.328
chrII:6491818-6492200	T28D9.1	179.4448	10.792
chrII:6493156-6493397	T28D9.1	130.1307	7.2585
chrII:6522606-6522949	C56E6.2	52.4143	4.06
chrII:6563221-6563595	F18C5.10	133.5682	8.9915
chrII:6565308-6565563	mpz-3	125.3202	6.593
chrII:6588959-6589192	vps-32.1; icd-1	144.6174	6.579
chrII:6589468-6589716	vps-32.1; icd-1	83.2402	4.374
chrII:6598095-6598349	dnj-8	196.9741	8.698
chrII:6618816-6619052	klf-3	77.6260	4.0735
chrII:6642104-6642375	T19D12.6; T19D12.6	65.1969	5.6535
chrII:6642733-6642969	T19D12.6	175.1977	8.408
chrII:6643163-6643377	T19D12.6	110.8236	6.3235
chrII:6644661-6644931	T19D12.6; T19D12.6	102.3968	5.89
chrII:6645618-6645858	T19D12.6	118.4040	7.5095
chrII:6683659-6683926	C18H9.3	122.9973	5.732
chrII:6689082-6689348	C18H9.3	76.9411	6.0585
chrII:6705774-6706107	rpy-1	63.2927	4.568
chrII:6707551-6707808		412.3274	16.325
chrII:6708982-6709437	rpy-1	59.2379	5.501
chrII:6729390-6729654	T14B4.8	143.5862	7.8535
chrII:6764802-6765035	F41G3.1	66.3546	3.2825
chrII:6782750-6783234	T13C2.6	68.5874	6.7525
chrII:6808349-6808817	snt-1	102.6401	8.8085
chrII:6809156-6809431		54.4172	3.703
chrII:6810746-6810958	snt-1	90.0596	4.8235
chrII:6820438-6820727		62.2927	3.925
chrII:6821094-6821338		50.0794	3.5735
chrII:6822259-6822500		81.8892	5.1055
chrII:6823521-6823750		138.3834	9.9865
chrII:6824026-6824244		87.1625	6.016
chrII:6825123-6825379	F31E8.1	77.4088	5.603
chrII:6826793-6827009	F31E8.1	53.9598	3.987
chrII:6827416-6827663	F31E8.1	270.4225	13.4495
chrII:6827888-6828261	F31E8.1	71.3952	10.876
chrII:6828385-6828533	F31E8.1	63.6981	9.531
chrII:6828754-6829014	F31E8.1	124.9916	10.418
chrII:6829577-6829794	F31E8.1	78.5230	5.316
chrII:6830889-6831135		52.0250	3.9115
chrII:6831435-6831664		51.7292	5.7675
chrII:6831913-6832251		84.6874	8.2355
chrII:6832769-6833021		175.8436	9.1885
chrII:6833555-6833737		67.9496	5.158
chrII:6833872-6834093	egl-27	73.4062	5.5505
chrII:6834572-6834861	egl-27	99.4076	7.809
chrII:6835575-6835806	egl-27	316.4848	12.508
chrII:6836257-6836511	egl-27; egl-27	69.8450	4.939
chrII:6837482-6837676	egl-27	58.8272	3.711
chrII:6838273-6838701	egl-27; egl-27	161.7069	13.086
chrII:6839075-6839325	egl-27	109.7826	6.6715
chrII:6842678-6842937	egl-27	196.9103	9.314
chrII:6843751-6843994	egl-27	138.1831	7.247
chrII:6844237-6844431	egl-27	91.2212	5.2995
chrII:6844611-6844810	egl-27	80.9838	4.6775
chrII:6847838-6848065	tbc-6	62.1227	4.3235
chrII:6848222-6848412	tbc-6	126.0199	4.745
chrII:6852039-6852282	C04A2.15	71.8985	4.0445
chrII:6853140-6853382	C04A2.15	97.3845	4.3225
chrII:6858920-6859193		183.5696	9.6805
chrII:6867523-6867823		111.1714	6.0425
chrII:6870955-6871238	clhm-1	114.6363	6.0495
chrII:6926022-6926243	flcn-1; F22D3.4	52.2203	4.989
chrII:6926514-6926767	flcn-1; F22D3.4	499.4800	22.2785
chrII:6927057-6927297	flcn-1	137.0101	8.197
chrII:6927547-6927765	flcn-1	111.4421	5.486
chrII:6928580-6928881	flcn-1	98.5328	5.9745
chrII:6930053-6930286	flcn-1	306.5241	11.6305
chrII:6934568-6934799	flcn-1	67.4051	4.206
chrII:6937098-6937485	flcn-1	85.0390	7.841
chrII:6940714-6940950	flcn-1; F22D3.5	112.6821	6.976
chrII:6941487-6941762	flcn-1; F22D3.5	110.8792	7.911
chrII:6943664-6943913	flcn-1	80.7605	6.2535
chrII:6951461-6951711	ceh-38; F22D3.6	158.0865	7.095
chrII:6968412-6968703	C15F1.5	208.8292	9.8685
chrII:6992967-6993206	unc-104	378.2938	15.467
chrII:6996105-6996338	unc-104	55.0927	2.965
chrII:7022674-7022999	lst-5; lst-6	50.0685	3.632
chrII:7025582-7025794	C52E12.1	82.8565	3.76
chrII:7094004-7094212	T02G5.3	67.2226	3.7645
chrII:7111259-7111497	F10E7.5; F10E7.9	209.9850	9.7555
chrII:7111732-7111945	F10E7.5	99.2380	5.0645
chrII:7152044-7152278	fust-1	146.0494	6.1785
chrII:7171689-7171910	dyf-13	68.7590	3.367
chrII:7175538-7175814	glc-4; pdl-1	99.3236	5.996
chrII:7176378-7176681		126.1409	7.9245
chrII:7180233-7180469	glc-4	77.9043	3.7695
chrII:7181467-7181663		52.4794	4.0435
chrII:7182767-7183076	pdl-1	149.8343	8.5055
chrII:7183478-7183739	pdl-1	64.7043	4.6715
chrII:7183954-7184180	pdl-1	82.6436	4.5975
chrII:7255706-7255945	F32A5.8	174.7679	7.399
chrII:7281893-7282130		86.1529	4.986
chrII:7285008-7285253		193.3568	7.467
chrII:7310635-7310876	cnep-1	89.2012	4.438
chrII:7323186-7323389	F21D12.3	51.5815	3.715
chrII:7325397-7325660	F21D12.3	82.8431	5.9245
chrII:7325952-7326169		73.9055	4.26
chrII:7327133-7327436	F21D12.3	186.4662	10.686
chrII:7328202-7328428		93.8995	6.4415
chrII:7328589-7328804	F21D12.3	117.8396	7.254
chrII:7337462-7337914	nhr-21	82.9113	8.334
chrII:7339078-7339295	nhr-21	50.3070	3.163
chrII:7339663-7340147	nhr-21	58.3336	7.1605
chrII:7340614-7340973	nhr-21	64.0288	5.5
chrII:7344090-7344349	nhr-21	108.9652	5.63
chrII:7364130-7364388	msra-1	164.0577	6.7335
chrII:7374193-7374448	rpb-4; mtch-1	131.5547	5.834
chrII:7380588-7380887	C07D10.5	60.1115	4.1945
chrII:7392155-7392405	bath-44	182.1342	8.208
chrII:7393716-7393928	bath-44	137.4572	6.765
chrII:7462725-7462933	sro-1	108.2759	6.1775
chrII:7464415-7464713		68.6938	4.546
chrII:7478815-7479152	ubc-6; aka-1	100.9221	6.156
chrII:7490158-7490416	D1022.9	78.8725	4.25
chrII:7500080-7500302	srab-14	90.5839	5.4755
chrII:7529189-7529451	ZK1290.5	236.2213	9.5845
chrII:7537726-7537967	nfi-1	342.8796	12.401
chrII:7564230-7564477		211.2099	8.434
chrII:7567426-7567709		121.9974	5.799
chrII:7588406-7588640	syd-1	183.4061	7.4955
chrII:7589984-7590213	syd-1	68.1496	4.187
chrII:7592066-7592280	syd-1	60.8809	4.0035
chrII:7593430-7593688	syd-1	175.4680	10.2705
chrII:7614426-7614653	R07G3.7	53.7452	3.3945
chrII:7615531-7615781	cdc-42; R07G3.7	125.5795	5.4045
chrII:7623474-7623738		66.8774	6.7845
chrII:7625166-7625433	R07G3.8	92.3161	4.789
chrII:7639475-7639697	pde-4	53.5948	4.72
chrII:7641238-7641502	pde-4	70.2171	4.997
chrII:7642128-7642473	pde-4	179.5867	12.5795
chrII:7647652-7647897	pde-4	88.5593	4.4565
chrII:7662384-7662626	rpa-1; alfa-1	140.1946	5.2985
chrII:7669514-7669770	lir-2	136.1883	6.254
chrII:7708618-7708851	sre-1; B0495.9	81.5378	3.5065
chrII:7714779-7715009	cpna-5	143.9181	6.2045
chrII:7715801-7716007	cpna-5	71.9694	3.91
chrII:7716293-7716545	cpna-5	66.7435	4.075
chrII:7717266-7717459	cpna-5	71.4508	5.5015
chrII:7717586-7717764	cpna-5	73.6828	5.7225
chrII:7718254-7718491	cpna-5	80.1229	5.231
chrII:7755266-7755541	B0228.1; B0228.6	71.3224	3.9965
chrII:7758458-7758735	B0228.7	76.3389	3.7055
chrII:7768549-7768819	C06A8.8	65.1731	5.753
chrII:7768993-7769162	C06A8.8	52.8756	4.2225
chrII:7809138-7809378	cki-1	170.3209	6.8745
chrII:7810217-7810482	cki-1; cki-1	356.7129	15.228
chrII:7814356-7814600		188.6126	8.2275
chrII:7828367-7828601		87.1005	4.681
chrII:7838688-7838942	klp-3	134.9244	7.9735
chrII:7839692-7839929	klp-3	167.4697	7.431
chrII:7846009-7846246	T09A5.4	98.1893	4.2005
chrII:7860450-7860707	lin-5	113.4062	6.0795
chrII:7864270-7864540	ostb-1	64.2195	3.4245
chrII:7884939-7885160	ptc-1	227.8721	10.0465
chrII:7885587-7885842	ptc-1	152.2701	7.706
chrII:7886586-7886900	ptc-1	54.3766	3.797
chrII:7887362-7887608	ptc-1	338.5049	13.287
chrII:7888164-7888424	ptc-1	75.7022	4.5385
chrII:7891105-7891358	ptc-1	134.6627	6.7615
chrII:7891897-7892154	ptc-1	228.6643	10.021
chrII:7894567-7894798	ptc-1	105.1267	4.5865
chrII:7895058-7895366	ptc-1; ptc-1	93.8806	5.368
chrII:7916515-7916756	spv-1	230.7758	8.8825
chrII:7921146-7921446	spv-1	51.0825	3.5905
chrII:7938405-7938631	ZK669.2	113.0867	4.5025
chrII:7964894-7965147		84.8068	4.2095
chrII:7968105-7968329		68.6072	4.4295
chrII:7974450-7974740		192.7557	9.739
chrII:7975886-7976119	DH11.5	128.2798	5.5885
chrII:7976766-7977033	DH11.5	71.2424	4.055
chrII:7979193-7979419	DH11.5	63.7450	4.28
chrII:7981162-7981387	DH11.5	97.0886	4.783
chrII:7983757-7983984	DH11.5	87.6915	5.6905
chrII:7985254-7985468	DH11.5	90.9457	6.033
chrII:8016737-8016992	zyg-11	74.5066	4.439
chrII:8017293-8017536	zyg-11	195.2060	8.767
chrII:8028298-8028657	swsn-7	133.9075	9.8365
chrII:8033792-8034069	nrf-6	92.1591	4.7145
chrII:8052235-8052514	T05H10.4	82.2959	4.353
chrII:8056359-8056630		61.2855	4.2955
chrII:8059527-8059847	T05H10.8	123.4383	7.058
chrII:8062344-8062583	ufd-2	183.4113	7.5995
chrII:8071857-8072244	gpcp-2	81.0265	5.9845
chrII:8091583-8091827	ltd-1	112.2052	5.009
chrII:8092760-8093012	ltd-1	100.1637	5.4725
chrII:8095453-8095710	ltd-1; C41C4.9	84.7741	4.4755
chrII:8099285-8099519	ltd-1	53.1938	3.309
chrII:8100675-8100903	sre-2	131.0623	5.814
chrII:8107152-8107405	C41C4.9; C41C4.1	79.3539	3.557
chrII:8124992-8125215	ulp-4; ire-1	80.0306	4.1435
chrII:8126146-8126471	ulp-4	228.5948	12.4415
chrII:8127226-8127596	ulp-4	147.9476	10.2025
chrII:8128744-8129012	ulp-4	219.8210	11.075
chrII:8129628-8129833	ulp-4	53.9726	3.6515
chrII:8131399-8131631	ulp-4; cdc-48.2	190.7778	10.753
chrII:8132318-8132582	ulp-4	73.6967	4.7885
chrII:8138105-8138335	cdc-48.2	87.6500	3.841
chrII:8143314-8143566	rpl-10; F10B5.8	64.7973	3.5475
chrII:8152797-8153019		52.6799	3.9345
chrII:8157058-8157303	F10B5.9; tub-1	148.7339	7.102
chrII:8185082-8185337	cct-1; mig-5	139.9679	6.0485
chrII:8190324-8190529	T05C12.8	90.8142	5.7135
chrII:8205536-8205840	col-76	65.2098	3.5965
chrII:8216468-8216710	ifg-1; M110.3	114.4797	4.655
chrII:8222762-8223037		116.5857	6.3145
chrII:8223519-8223787		91.2038	4.8855
chrII:8249789-8250024	F35C11.4	98.7514	4.039
chrII:8329015-8329249	hel-1	376.5300	12.5725
chrII:8353549-8353781	C26D10.6	69.6135	4.285
chrII:8368945-8369225	amt-3	89.8985	5.1505
chrII:8372898-8373146		68.8123	3.815
chrII:8374370-8374630		98.6911	5.1825
chrII:8394263-8394513	F49E12.8	211.6163	9.3475
chrII:8451446-8451852	F22B5.4	52.2784	6.284
chrII:8457509-8457751	zyg-9	161.5050	7.3965
chrII:8481178-8481437	M05D6.5	124.2566	6.091
chrII:8483362-8483555	M05D6.6	51.0143	4.3515
chrII:8532022-8532289	T13H5.6	90.3798	4.1495
chrII:8561299-8561543	F54C9.14; iff-2	154.4424	6.056
chrII:8569412-8569660	rpl-5	167.8050	6.412
chrII:8572873-8573115	F54C9.7	133.5133	5.292
chrII:8586651-8586899	F54C9.11	64.9004	3.5195
chrII:8587942-8588184	F54C9.11	87.2418	4.4615
chrII:8588457-8588722	F54C9.11	75.7433	4.575
chrII:8602430-8602709	rpl-26; cpf-1	52.0776	3.2645
chrII:8611319-8611564		133.5947	6.6485
chrII:8625311-8625543	sptf-2	98.0640	4.154
chrII:8639743-8639979	vab-9	165.8456	7.235
chrII:8640517-8640839		131.1472	7.846
chrII:8641208-8641480	vab-9	71.1563	3.864
chrII:8643613-8643843	vab-9	68.5306	3.3095
chrII:8645239-8645662	vab-9	64.6529	5.485
chrII:8720447-8720618	T01B7.5	63.1379	4.308
chrII:8720879-8721197	T01B7.5	51.0099	5.349
chrII:8721742-8721916		51.6917	3.4445
chrII:8748781-8749024	atf-2	222.2608	8.1265
chrII:8750367-8750601	atf-2	81.4866	3.7605
chrII:8769548-8769805	let-19	165.6149	8.191
chrII:8784104-8784322	sgn-1	56.2015	3.9
chrII:8787509-8787777		142.6404	8.004
chrII:8796490-8796732	F07H5.7	153.4774	6.557
chrII:8799753-8800059		63.4643	4.224
chrII:8809303-8809555	rer-1	57.3485	3.2135
chrII:8811083-8811311	rer-1; F46C5.9	133.6073	5.6385
chrII:8831468-8831710	F46C5.2	117.0596	5.493
chrII:8884353-8884618	ddx-19; T07D4.5	153.5881	6.2955
chrII:8889788-8890054	lat-1	74.6099	4.3185
chrII:8891581-8891833	lat-1	52.2510	4.129
chrII:8892305-8892554		80.3600	5.176
chrII:8893228-8893507	lat-1	68.0405	5.1415
chrII:8894038-8894252		52.8090	3.4655
chrII:8896479-8896735	lat-1	70.0133	3.685
chrII:8897107-8897344	lat-1	51.6150	3.36
chrII:8899171-8899400	lat-1	60.0075	4.931
chrII:8918394-8918681		64.7616	4.502
chrII:8920479-8920734	B0457.6	301.1366	13.579
chrII:8920979-8921214	B0457.6	93.8452	5.4675
chrII:8922044-8922378	B0457.6	58.0400	4.7385
chrII:8931611-8932050	enol-1; enol-1	51.9794	4.8115
chrII:8945446-8945706	cutl-15	126.3493	5.542
chrII:8947491-8947819	cutl-15	55.1408	4.178
chrII:8948053-8948287	cutl-15	76.2571	3.7095
chrII:8958100-8958334	sftd-3	110.9611	5.681
chrII:8959071-8959281	cal-2	71.9091	3.4405
chrII:9003087-9003335	F44G4.7	95.3888	5.465
chrII:9004928-9005212	F44G4.7	119.2089	6.3035
chrII:9010872-9011110	dep-1	222.9474	10.644
chrII:9011666-9011973	dep-1	63.3899	4.2455
chrII:9013350-9013579	dep-1	127.3121	7.104
chrII:9014291-9014549	dep-1	88.0533	4.0725
chrII:9014902-9015130	dep-1	93.8408	5.174
chrII:9015310-9015499	dep-1	80.8387	5.063
chrII:9023210-9023465		69.1865	4.551
chrII:9025620-9025924		75.1487	4.7455
chrII:9054695-9054929	T24B8.2; T24B8.7	75.1552	3.5345
chrII:9057329-9057601	rpl-32	83.7492	4.825
chrII:9060180-9060435	T24B8.3	80.9570	6.0085
chrII:9060736-9060950	T24B8.3	120.8252	6.83
chrII:9061684-9061873	T24B8.3	84.9417	6.2875
chrII:9062044-9062291		74.8452	6.7975
chrII:9065173-9065417	T24B8.4	66.7773	3.8115
chrII:9073289-9073565	T24B8.4	52.7586	3.0255
chrII:9109364-9109619	T24H10.4; dnj-23	154.9302	7.0225
chrII:9110986-9111209	T24H10.4	86.3409	4.2665
chrII:9111544-9111760	dnj-23	54.6841	3.101
chrII:9112654-9112836	jun-1	81.2766	6.116
chrII:9113042-9113338	jun-1	185.7658	11.8455
chrII:9114954-9115261	dnj-23; jun-1	70.9029	5.2385
chrII:9117884-9118108	dnj-23; jun-1	125.1242	7.0055
chrII:9124454-9124709	dnj-23; jun-1	123.4158	6.274
chrII:9126988-9127248	jun-1	91.4372	5.547
chrII:9129223-9129472	jun-1	69.0585	4.4515
chrII:9130347-9130636	jun-1	149.5608	8.642
chrII:9138331-9138593	C16D2.3	111.6646	5.8135
chrII:9142215-9142484	Y9C2UA.1	60.5367	4.2315
chrII:9146160-9146402	Y9C2UA.2	134.8417	5.705
chrII:9169535-9169761	dpl-1	203.5772	7.087
chrII:9185926-9186206	sym-2	56.0400	4.1045
chrII:9186419-9186680	sym-2	60.1199	3.669
chrII:9187423-9187655	sym-2	86.1626	5.237
chrII:9263748-9264104	aqp-2	69.9246	5.399
chrII:9264753-9265236		70.7399	6.9455
chrII:9273335-9273555	C01G6.4	78.6431	3.956
chrII:9274043-9274317	C01G6.4	97.7482	5.2385
chrII:9281614-9281873	C01G6.5	123.9966	6.8795
chrII:9282078-9282274		94.2271	5.1465
chrII:9282870-9283120	mtrr-1; C01G6.5	350.9824	13.852
chrII:9284899-9285131	mtrr-1; C01G6.5	60.7737	4.4005
chrII:9310867-9311127		131.9696	6.5225
chrII:9311717-9312064	cam-1	57.0548	4.508
chrII:9312372-9312628	cam-1	62.1565	3.879
chrII:9324979-9325244	eat-3	145.6016	6.1665
chrII:9354735-9354953		83.0897	4.76
chrII:9355393-9355621	sdhb-1	70.0300	3.9975
chrII:9356658-9357087	sdhb-1	70.4388	5.568
chrII:9487556-9487795	T19H5.4	244.9243	9.4265
chrII:9488976-9489252	T19H5.4	69.5553	5.487
chrII:9491067-9491335	T19H5.4	225.0544	11.0355
chrII:9501183-9501515	T19H5.4	53.6529	4.098
chrII:9557473-9557747	zfp-2	71.2960	4.1245
chrII:9566195-9566418		72.8993	3.249
chrII:9571100-9571365	exc-7	125.6691	5.7855
chrII:9574456-9574876		70.1333	6.2375
chrII:9603454-9603750	nhr-19	152.0076	7.3235
chrII:9646189-9646481	sqv-8	194.4112	10.474
chrII:9662887-9663113	cyp-13A10	96.4648	4.1275
chrII:9666674-9666944	ZK1320.5	117.7390	5.991
chrII:9679929-9680170	ZK1320.13	170.4182	7.1035
chrII:9716709-9716948	wee-1.3	200.2407	7.6215
chrII:9718643-9718840	Y53C12A.11	97.0360	4.423
chrII:9727407-9727662		145.0615	6.66
chrII:9729210-9729474		79.1760	4.353
chrII:9729741-9730041		75.6825	5.007
chrII:9731902-9732223	mab-3	55.7744	3.7755
chrII:9746137-9746381	nos-3; Y53C12B.1	87.5378	3.6805
chrII:9760494-9760886	shk-1	148.3393	10.774
chrII:9770237-9770489	aqp-10	94.4472	3.4905
chrII:9774770-9774995	ZK1321.4	94.2965	4.3535
chrII:9838580-9838822	arrd-4	517.1667	18.63
chrII:9891350-9891661	C08H9.16	72.7693	4.721
chrII:9892480-9892758	C08H9.16; vgln-1	88.2196	4.4615
chrII:9921641-9921890	C05C10.2	123.9638	4.8545
chrII:9937681-9937979	C05C10.5; C05C10.3	74.9463	4.8005
chrII:9940497-9940744	ufd-3	82.9427	4.3235
chrII:9946949-9947207	flad-1	101.1909	6.849
chrII:9948242-9948457		106.4034	5.33
chrII:9948896-9949162		126.1496	8.1755
chrII:9949742-9950041	egl-43	125.4137	9.061
chrII:9951942-9952274		93.5281	7.4125
chrII:9952655-9952965	egl-43	222.0016	15.275
chrII:9953696-9953916		243.9811	11.5825
chrII:9954329-9954568	egl-43	971.7971	36.8025
chrII:9955017-9955307	egl-43	152.6012	9.3415
chrII:9955907-9956087	egl-43	123.8785	11.746
chrII:9956209-9956422	egl-43	277.9040	15.638
chrII:9957108-9957334	egl-43	98.4911	5.853
chrII:9958820-9959075	egl-43	265.4068	12.239
chrII:9960021-9960306	egl-43	556.8299	24.3175
chrII:9963533-9963746	dtmk-1	64.9950	3.77
chrII:9964202-9964407	dtmk-1	134.1373	11.9885
chrII:9964555-9964800	dtmk-1	167.9249	11.754
chrII:9965430-9965705	dtmk-1	294.4856	13.5485
chrII:9965954-9966119	dtmk-1	51.7494	3.342
chrII:9975040-9975308	aakg-5	124.1430	5.846
chrII:9985012-9985285	lec-3	71.4197	5.4995
chrII:9987850-9988104		50.6338	3.141
chrII:10016045-10016426	lec-2	146.1472	10.2235
chrII:10025719-10025977		85.2745	4.3595
chrII:10033605-10033831	let-268	140.3095	6.476
chrII:10034766-10034966	let-268	258.9130	24.6235
chrII:10045107-10045382	bath-38	86.0604	4.402
chrII:10065477-10065769	die-1	87.5180	5.1435
chrII:10075893-10076172	lact-2	69.5836	5.333
chrII:10100001-10100238	puf-12; pas-7	154.8434	6.1075
chrII:10132833-10133097		112.6931	5.5085
chrII:10160012-10160276	daf-19	65.6526	4.2985
chrII:10162876-10163115	daf-19	105.6947	5.6835
chrII:10163724-10163911	daf-19	87.3622	5.2995
chrII:10164901-10165100	daf-19	72.6162	4.477
chrII:10165933-10166161	daf-19	130.9825	6.738
chrII:10166377-10166629	daf-19	65.3037	5.0125
chrII:10169516-10169842	daf-19	194.7727	12.912
chrII:10172548-10172789	F33H1.3	91.8315	4.2935
chrII:10174421-10174649	F33H1.4	147.4890	6.287
chrII:10197170-10197423	R05H5.3	85.8876	4.143
chrII:10242326-10242760	mrps-14	61.0363	4.647
chrII:10248407-10248637	atad-3	143.0713	5.4715
chrII:10301026-10301261	mdt-22	108.3435	4.371
chrII:10367234-10367561		77.1094	4.786
chrII:10369692-10369920	ceh-58	111.5945	5.7645
chrII:10370976-10371283		64.5448	4.6165
chrII:10373612-10373859	ceh-58	151.2698	8.5225
chrII:10374940-10375169	ceh-58	233.5712	10.7445
chrII:10377933-10378188		178.9134	7.6455
chrII:10379555-10379836	ztf-27	111.1388	7.1555
chrII:10382225-10382425	ztf-27	109.5330	6.6765
chrII:10382534-10382710		66.1385	5.8885
chrII:10388106-10388365	T09F3.2	66.8550	3.555
chrII:10430339-10430598		131.8091	6.754
chrII:10445835-10446078	ZK673.2	92.0043	3.824
chrII:10501655-10501931	myrf-1	211.9455	9.937
chrII:10502657-10503028	myrf-1	139.5927	10.7685
chrII:10504127-10504381		55.0781	3.957
chrII:10504741-10505031	myrf-1	109.7566	7.372
chrII:10505241-10505432	myrf-1	86.5712	5.6125
chrII:10506688-10506950		111.4047	5.748
chrII:10509811-10510031	F59B10.2	103.6134	5.169
chrII:10510394-10510632	F59B10.3	96.5021	5.7525
chrII:10517470-10517698	F59B10.4	116.0583	5.377
chrII:10527591-10527991	mab-10	73.9851	6.4875
chrII:10529238-10529448		58.2849	4.1005
chrII:10542570-10542800		57.8734	3.778
chrII:10546329-10546522	mnk-1	58.4045	4.474
chrII:10546837-10547029	mnk-1	87.7348	5.3935
chrII:10547197-10547394	mnk-1	107.3259	5.909
chrII:10547863-10548077	mnk-1	91.0697	5.079
chrII:10548860-10549096	mnk-1	274.9551	11.579
chrII:10549393-10549710	mnk-1	186.6078	12.4875
chrII:10549978-10550135	mnk-1	69.5501	5.641
chrII:10550303-10550495	mnk-1	67.1064	5.282
chrII:10550980-10551234	mnk-1; mnk-1	112.8772	7.489
chrII:10552059-10552291	mnk-1	203.1667	10.421
chrII:10558897-10559176	mnk-1	52.5573	3.4425
chrII:10563462-10563693	cdc-48.1	280.3047	9.3505
chrII:10652253-10652619	lact-3; nphp-1	55.0976	3.9655
chrII:10658814-10659042	rsp-7; M28.5	96.4858	3.8745
chrII:10678580-10678810	ptb-1	51.8317	4.232
chrII:10719968-10720477	mks-5	64.8321	7.195
chrII:10730712-10730982	glb-12	98.1646	5.6795
chrII:10734784-10735032		73.9421	3.9645
chrII:10735966-10736208		90.7467	4.38
chrII:10742530-10742768	mpz-1	112.1248	5.166
chrII:10743545-10743844	mpz-1	83.9627	7.0125
chrII:10744930-10745196	mpz-1	193.0712	9.4355
chrII:10755442-10755699	mpz-1	155.9690	7.3095
chrII:10761809-10762051	mpz-1	81.4078	3.7765
chrII:10769254-10769532	mpz-1	113.6751	6.6515
chrII:10770799-10771060	mpz-1	100.7216	4.903
chrII:10775640-10775936	mpz-1	66.7375	4.443
chrII:10784377-10784608	cdl-1	253.3850	11.1365
chrII:10785132-10785439	cdl-1	70.0640	4.9475
chrII:10802512-10802915		101.9898	7.988
chrII:10804163-10804402	ceh-62	71.8903	3.8185
chrII:10824112-10824396	mix-1; R06F6.12	63.0253	3.485
chrII:10835344-10835583	mix-1	103.7685	5.24
chrII:10840174-10840445	mix-1	94.2352	4.322
chrII:10851083-10851452	cap-2; M106.2	69.0760	6.9265
chrII:10862349-10862619	cap-2; M106.3	127.2140	6.7595
chrII:10863088-10863305	M106.3	98.3164	4.4585
chrII:10868838-10869073	cap-2; gmps-1	99.1816	4.313
chrII:10872751-10873005	copz-1; cyn-4	155.0732	6.3355
chrII:10946847-10947142	R03D7.5	176.7839	9.5645
chrII:10950101-10950412	gst-5	64.2578	4.7825
chrII:10974963-10975235	ptp-3	146.5067	7.5095
chrII:10982193-10982409	ptp-3	127.1212	5.444
chrII:10986442-10986693	ptp-3	107.2314	5.912
chrII:10988688-10988959	ptp-3	113.9943	5.1235
chrII:10989268-10989524	ptp-3	79.8842	4.2565
chrII:10989822-10990263	ptp-3; ptp-3	86.1665	7.0525
chrII:10990622-10990924	ptp-3	85.5934	7.06
chrII:10991420-10991782	ptp-3; ptp-3	57.6231	5.8685
chrII:10999604-10999809	ptp-3	85.8250	4.94
chrII:11000729-11001051	ptp-3	100.2043	6.841
chrII:11002292-11002513	ptp-3	84.9119	5.2295
chrII:11005504-11005679	ptp-3	78.6934	6.0285
chrII:11005822-11006020	ptp-3	100.0200	6.3115
chrII:11041832-11042129	cey-1	98.5174	6.213
chrII:11042744-11043361	cey-1	62.9767	8.225
chrII:11103099-11103323	C09H10.5	65.5189	3.021
chrII:11111600-11111844	glb-4	83.9719	4.512
chrII:11127611-11127908	F40F8.1	55.8852	3.4535
chrII:11128272-11128544	F40F8.1	139.9276	6.093
chrII:11144006-11144285	arrd-6	59.0993	3.7495
chrII:11145071-11145321	arrd-6	186.5736	7.714
chrII:11157748-11157983	ptr-13	94.1850	4.103
chrII:11166087-11166248		55.8518	4.134
chrII:11166426-11166652		102.9791	6.4575
chrII:11167202-11167438		139.9072	5.972
chrII:11181348-11181600	F37H8.3; F37H8.6	51.7963	3.853
chrII:11184981-11185245	lir-3	75.9402	4.0435
chrII:11221855-11222114	T06D8.3	108.7541	5.0525
chrII:11224008-11224263	T06D8.3	144.4290	6.7765
chrII:11239074-11239313	T06D8.9; rpn-9	86.6110	4.0325
chrII:11293437-11293728	C47G2.4	56.1858	3.2255
chrII:11305643-11305897	rsf-1	226.8417	10.8065
chrII:11307437-11307684	rsf-1	63.9536	3.7175
chrII:11314254-11314495	T24F1.4	97.1050	4.629
chrII:11315060-11315275		84.4625	4.521
chrII:11316530-11316775	T24F1.4	82.8698	4.614
chrII:11317000-11317228	T24F1.4	139.5710	6.549
chrII:11329147-11329396	tag-180	50.0070	4.7235
chrII:11330293-11330589		61.1131	4.675
chrII:11334184-11334397		60.2902	3.789
chrII:11343499-11343735	lgc-20	78.6251	4.142
chrII:11347971-11348204	B0491.1; B0491.6	169.8068	7.6385
chrII:11392521-11392756		94.1368	4.537
chrII:11393851-11394112	shn-1	91.1010	5.203
chrII:11396092-11396426	shn-1	80.8891	4.892
chrII:11398911-11399186	shn-1	55.9509	4.096
chrII:11400574-11400792	shn-1	72.7187	3.601
chrII:11404502-11404741	C05D12.7	120.8536	5.704
chrII:11406537-11406821		57.6320	4.2315
chrII:11453043-11453301	rsp-1; rsp-2	95.2108	4.411
chrII:11453732-11454002	rsp-1; rsp-2	57.6477	3.4185
chrII:11464465-11464726	rga-1; aars-1	82.5227	5.1705
chrII:11484677-11484905	twk-5	108.3396	4.4385
chrII:11496903-11497146	emc-5	75.3225	3.7625
chrII:11501418-11501689		81.6715	4.0195
chrII:11534848-11535151	Y62F5A.12	100.8602	5.392
chrII:11535594-11535867	Y62F5A.9	118.3686	5.667
chrII:11545422-11545733	dnj-13; F54D5.9	138.1979	7.454
chrII:11547444-11547711	F54D5.7	52.0543	3.846
chrII:11567222-11567452	F54D5.5	94.6422	5.2905
chrII:11595557-11595945	gfat-1	82.8978	6.3755
chrII:11617872-11618158	din-1	111.2977	5.787
chrII:11619147-11619396	din-1	79.7234	5.3475
chrII:11619950-11620174	din-1	417.9861	24.961
chrII:11620268-11620441	din-1	152.3145	16.2115
chrII:11620864-11621117	kin-6; din-1	159.3919	7.595
chrII:11621484-11621823	kin-6; din-1	67.8888	5.274
chrII:11632795-11633033	din-1	303.9406	11.555
chrII:11634233-11634587	din-1	131.5924	11.321
chrII:11635061-11635286	din-1	633.4557	23.182
chrII:11635686-11635942	din-1	255.5591	15.0905
chrII:11636617-11636876	kin-6	103.9615	5.5165
chrII:11637096-11637334	kin-6	115.9231	5.943
chrII:11700316-11700556	inos-1	103.3214	4.6445
chrII:11723928-11724224	ldh-1	89.7552	4.7975
chrII:11724470-11724714	ldh-1	60.3888	3.6325
chrII:11732692-11732938	F13D12.8	63.3311	3.3255
chrII:11743195-11743398	gpb-1; F13D12.6	80.3156	5.5595
chrII:11743887-11744098	gpb-1	96.1097	4.579
chrII:11746864-11747150	gpb-1	72.0283	8.0805
chrII:11749535-11749733	gpb-1	184.0939	15.785
chrII:11749893-11750188	gpb-1	317.9524	21.9255
chrII:11750607-11750789		71.0416	4.3375
chrII:11751573-11751806	gpb-1	300.6669	14.538
chrII:11753127-11753484	gpb-1	134.6286	7.959
chrII:11755519-11755762		170.5200	7.683
chrII:11756653-11756887		279.0347	12.1845
chrII:11757143-11757367	F44E5.4	214.1127	18.7045
chrII:11759333-11759752	F44E5.5; F44E5.4	114.0246	8.951
chrII:11761621-11761740	F44E5.5	105.2339	27.5515
chrII:11761875-11762118		382.3749	18.187
chrII:11778092-11778335	dna-2; patr-1	102.8693	4.285
chrII:11782462-11782759	F43G6.16	67.4566	4.319
chrII:11785929-11786166		144.5203	5.9205
chrII:11814086-11814329	F43G6.8	164.8644	7.096
chrII:11874763-11875027	top-2; npp-3	85.7540	4.6525
chrII:11889395-11889734		77.6380	5.146
chrII:11890765-11891018	ZK930.2	96.8742	5.2725
chrII:11903711-11903928	vab-23	53.8385	2.9805
chrII:11904904-11905208		58.8441	3.692
chrII:11959285-11959506	W03C9.6	86.9805	3.838
chrII:11960721-11960960	W03C9.2	112.6215	4.879
chrII:11967612-11967845	W03C9.5	297.4335	10.8205
chrII:11980217-11980451	ash-2; Y17G7B.20	79.5127	3.6605
chrII:12006763-12007026	mcm-2	66.2704	3.559
chrII:12040303-12040569	Y17G7B.13; tpi-1	71.2133	3.3755
chrII:12042684-12042929	Y17G7B.13	63.1197	4.107
chrII:12056876-12057111	Y17G7B.10	102.2743	4.067
chrII:12067571-12067881	Y17G7B.22	92.1681	5.294
chrII:12081555-12081837	cnt-1	86.0876	4.2575
chrII:12089680-12089972	cnt-1	137.8764	8.1525
chrII:12102432-12102695	Y17G7B.17	139.2892	5.8345
chrII:12107899-12108178	Y17G7B.18	127.5800	5.756
chrII:12163099-12163349		111.0845	4.777
chrII:12221389-12221620	pqn-87	179.3100	6.3715
chrII:12222594-12222958	pqn-87	133.6283	8.7945
chrII:12339239-12339507	sop-2	299.7756	11.854
chrII:12349025-12349262	ras-1	117.3874	5.044
chrII:12374112-12374351	Y57A10B.2; btb-14	174.7927	7.368
chrII:12378831-12379085	Y57A10B.2; btb-14	88.7405	4.4345
chrII:12382747-12382991	Y57A10B.2	266.7071	12.9785
chrII:12438471-12438729		255.7066	10.2285
chrII:12439946-12440194	Y57A10C.10	118.5951	5.1875
chrII:12494609-12494840	col-85	176.1866	6.616
chrII:12604414-12604687	lips-15; ceh-100	65.9521	3.96
chrII:12657728-12657985	Y38E10A.20	51.1025	2.7615
chrII:12665109-12665355	rgs-4	158.6665	6.493
chrII:12691403-12691633	tbc-17	82.0309	3.8515
chrII:12693020-12693252		156.6024	6.1925
chrII:12768323-12768622	tiar-2; vps-2	175.4734	8.303
chrII:12778359-12778618	Y46G5A.34	75.8305	4.426
chrII:12798769-12799049	cpt-1	135.9444	7.113
chrII:12805791-12806084	Y46G5A.18	108.7559	5.686
chrII:12811625-12811860	Y46G5A.20; acl-7	73.9168	3.383
chrII:12878819-12879089	F35C5.1; gsy-1	92.3119	4.8305
chrII:12944815-12945088	F58G1.7	192.0184	8.888
chrII:12953381-12953639	Y38F1A.1; Y38F1A.2	148.0818	6.4275
chrII:12990067-12990290	cyd-1	166.9140	6.5685
chrII:13010632-13010891	F18A11.5	118.9197	6.317
chrII:13012590-13012847	F18A11.5	105.9885	5.8385
chrII:13014088-13014331	F18A11.5	71.2640	4.623
chrII:13014975-13015229	max-2; max-2	57.2486	3.8425
chrII:13016490-13016731	max-2	273.1854	10.464
chrII:13026123-13026363	max-2	208.0275	7.6075
chrII:13029413-13029701	max-2; max-2	52.1612	4.297
chrII:13030141-13030425	max-2	134.2018	7.466
chrII:13030888-13031142	F18A11.2; max-2	228.6159	9.193
chrII:13062276-13062480	zyx-1	87.2617	4.4835
chrII:13189342-13189628	mecr-1	82.8947	4.045
chrII:13193609-13193852		55.6952	3.397
chrII:13195202-13195473	lec-1	157.2164	7.512
chrII:13196686-13196998	lec-1	80.7597	5.364
chrII:13284126-13284349	ztf-22; Y48C3A.5	76.9755	3.3475
chrII:13291472-13291726	ztf-22	83.6854	4.5745
chrII:13294676-13294926	ztf-22; Y48C3A.5	97.8587	4.2995
chrII:13335283-13335549		338.3392	23.578
chrII:13335616-13335759		55.1482	14.453
chrII:13345897-13346182	dmsr-3	109.5725	6.065
chrII:13447751-13447996	tbc-14	143.7105	5.9355
chrII:13461951-13462212	E01G4.3	84.9173	4.6595
chrII:13494806-13495053	F45H10.3	248.6242	9.0795
chrII:13500571-13500885	F45H10.5	94.5100	5.758
chrII:13575560-13575815	lin-38; mrpl-37	143.6134	6.3885
chrII:13640260-13640535	C31C9.2	111.5998	5.3385
chrII:13756235-13756519	arrd-14	78.0978	4.142
chrII:13757511-13757795		51.1682	3.1835
chrII:13794655-13794917	ZK131.11	193.1528	8.0175
chrII:13829327-13829573	F08G2.4; his-42	122.5446	6.781
chrII:13834440-13834690	F08G2.5	71.5486	3.963
chrII:13852704-13852945	F08G2.8; Y51H1A.3	62.6774	3.5915
chrII:13872580-13872795	Y51H1A.3; Y51H1A.2	78.2777	3.2215
chrII:13902320-13902562	W02B8.1	131.6993	5.3975
chrII:13908666-13908905	W02B8.2	86.4570	3.4485
chrII:13964311-13964560		70.9486	4.3255
chrII:13964744-13964954	W07G1.7	53.6903	3.603
chrII:13973596-13973836	Y39G8B.2; Y39G8B.9	104.7361	4.3705
chrII:13976259-13976501	Y39G8B.2	88.5341	3.4325
chrII:14018343-14018618	F01D5.10	101.7190	4.76
chrII:14035892-14036142	daf-5	61.2314	3.0985
chrII:14036763-14037068	daf-5	109.9784	6.7305
chrII:14037721-14037974	daf-5	239.1205	10.2665
chrII:14038453-14038738	daf-5	59.8918	4.35
chrII:14040400-14040660	daf-5	488.3738	22.9035
chrII:14044423-14044705	daf-5	93.4838	6.548
chrII:14049182-14049458	daf-5	133.8727	6.09
chrII:14050537-14050769	daf-5	90.4376	4.0485
chrII:14142090-14142366	cacn-1	52.0172	3.088
chrII:14154441-14154676	rpl-43; Y48B6A.1	126.8557	4.4445
chrII:14186014-14186296	efhd-1	101.8425	5.159
chrII:14244594-14244899	jmjd-2	119.1952	6.447
chrII:14249391-14249753	hmg-1.1	50.7056	4.0845
chrII:14249987-14250180	hmg-1.1	115.6994	6.3135
chrII:14250378-14250666	hmg-1.1	109.3273	7.2575
chrII:14251413-14251642	hmg-1.1	82.3357	5.246
chrII:14251794-14251995	Y54G11A.2	56.4543	3.9385
chrII:14270464-14270765		100.6840	5.434
chrII:14296472-14296694	Y54G11A.7	92.5081	3.8845
chrII:14321297-14321526		246.8262	7.8555
chrII:14349577-14349811	Y54G11A.11; Y54G11A.17	106.2147	4.0815
chrII:14358017-14358274	pfs-2; agl-1	172.6161	6.9205
chrII:14383720-14383965	mes-2	100.8871	3.782
chrII:14399586-14399874	nurf-1	57.1692	3.935
chrII:14404317-14404579	nurf-1	85.2227	3.888
chrII:14405018-14405274	nurf-1	162.3782	8.8845
chrII:14417071-14417316	exl-1	125.1743	5.1385
chrII:14427751-14428016		52.3641	3.734
chrII:14438081-14438348	K04B12.2	190.5316	9.7635
chrII:14441187-14441436	smg-8	292.2077	10.218
chrII:14496850-14497115	dhs-8	75.8372	3.444
chrII:14532126-14532338	spat-1	71.5100	3.465
chrII:14561669-14561860	mog-4	150.6833	5.8555
chrII:14591884-14592166	C01G12.7	88.0997	5.542
chrII:14606834-14607128	arl-3; tps-2	142.6266	7.7335
chrII:14635965-14636201	sre-13	50.8592	3.314
chrII:14645467-14645708		190.3821	8.4505
chrII:14646099-14646459		83.3650	6.267
chrII:14646620-14646790	atgp-2	86.0707	5.1655
chrII:14684440-14684697	unc-52	69.3407	4.12
chrII:14761068-14761259	Y54E2A.4	117.4794	4.8775
chrII:14762244-14762604	Y54E2A.4	65.7046	3.216
chrII:14794928-14795238	eif-3.B	67.6897	4.0895
chrII:14804429-14804699	W01D2.3	74.1497	4.381
chrII:14810640-14810981	osta-3	53.0632	4.602
chrII:14815011-14815284	W01D2.1	60.8903	3.142
chrII:14819319-14819597	nhr-61	87.0103	4.7735
chrII:14820530-14820843	nhr-61	66.8551	4.2035
chrII:14821400-14821706	nhr-61	56.3977	4.232
chrII:14822430-14822678	nhr-61	113.0830	5.0485
chrII:14864312-14864643	rbm-28	96.0219	10.0345
chrII:14896604-14896815		70.0983	4.018
chrII:14900213-14900476		76.4292	4.149
chrII:14910107-14910334	R03C1.1	65.2467	3.4935
chrII:14966121-14966373		69.1746	3.5995
chrII:14967130-14967423		56.5819	3.108
chrII:15025781-15026041	Y53F4B.13	198.5617	8.46
chrII:15042837-15043271	asc-1	149.9758	11.674
chrII:15043886-15044117	asc-1	364.1591	13.4045
chrII:15120061-15120296	arp-1	141.3533	5.6825
chrII:15165762-15166153	gst-27	52.2170	4.0095
chrII:15173230-15173489	Y53F4B.36	191.6606	7.1085
chrII:15190103-15190374	Y46E12BR.1	167.3154	8.41
chrII:15191369-15191602		343.1846	10.3825
chrII:15193971-15194235	Y46E12BR.1	76.6246	4.1565
chrII:15203737-15204049		51.7327	3.852
chrII:15209313-15209587	spsb-1	65.1393	3.1775
chrII:15212457-15212707	spsb-1	57.2394	3.2765
chrII:15214026-15214280	spsb-1	66.8738	3.5335
chrII:15215858-15216108	spsb-1	335.0184	12.147
chrII:15255816-15256059	2RSSE.1	394.7503	16.7515
chrII:15258720-15258987	2RSSE.1	156.9165	7.8735
chrII:15260811-15261004	2RSSE.1	53.2074	4.2345
chrII:15263250-15263488	2RSSE.1	76.4314	5.2065
chrII:15264543-15264942	2RSSE.1	68.0814	5.9655
chrII:15266031-15266338	2RSSE.1; 2RSSE.1	59.8555	4.033
chrX:59094-59384	Y73B3A.18	101.6571	4.9195
chrX:324077-324352	M02E1.1	220.4739	10.2245
chrX:348198-348433	C04E7.3	169.5534	6.1335
chrX:353211-353469	sor-3	51.7210	2.9975
chrX:381138-381353	R04A9.3	59.6392	2.9885
chrX:382804-383071	ife-2	130.8803	5.9
chrX:410024-410288	ZK1193.2	79.5427	4.6605
chrX:429896-430125	dve-1	309.8200	11.762
chrX:433854-434125	dve-1	80.7160	4.2485
chrX:437214-437465		86.1910	4.442
chrX:438527-438794		98.9294	4.458
chrX:535839-536099	F28C10.3	218.8620	10.237
chrX:573304-573582	mrp-2	282.7233	12.9645
chrX:575254-575537		53.0085	3.518
chrX:593150-593562	F13C5.2; mrp-1	115.9121	11.55
chrX:601365-601646	F13C5.1	316.9251	15.083
chrX:662083-662317	rund-1	139.6764	8.0715
chrX:669296-669560	T19D7.5	89.3477	4.3255
chrX:690572-690984		55.9352	4.593
chrX:693572-693795	ncam-1	84.2747	5.834
chrX:697395-697616	ncam-1	127.1785	5.43
chrX:699105-699387	ncam-1	107.9458	4.884
chrX:718451-718693		107.5724	5.36
chrX:726292-726571	sli-1	158.4987	7.151
chrX:727778-728170	sli-1	61.1425	5.123
chrX:760575-760799	aex-3	628.2274	22.9695
chrX:763386-763649	dyf-11	95.0003	5.7415
chrX:768149-768385	ile-2; trap-2	245.2017	8.634
chrX:788053-788296	attf-5	64.5479	3.2605
chrX:806570-806826		361.1479	13.432
chrX:825991-826304	daf-3	96.3398	5.697
chrX:827553-827785	daf-3	400.6039	14.1145
chrX:844672-844993	F39H12.3	89.3994	6.8075
chrX:859479-859728	F56F10.2	171.2241	7.3555
chrX:871103-871396	lgl-1	163.0596	8.056
chrX:876994-877265	ZC13.1	187.1538	8.474
chrX:880942-881159	ZC13.2	50.3466	4.1505
chrX:898074-898403	mab-7	59.3940	3.9105
chrX:910268-910702		82.9388	6.5155
chrX:915511-915791	sel-12	64.4355	3.886
chrX:921043-921280	pifk-1	180.8102	6.9405
chrX:924565-924802	tbc-11; pifk-1	170.2537	6.4115
chrX:932957-933253	F35H12.1	57.2874	4.4355
chrX:949532-949820	arr-1; sms-2	341.1819	16.3735
chrX:952552-952859	arr-1	86.3830	6.104
chrX:954799-955088	apm-3	150.4630	6.983
chrX:992742-992989	dgk-1	132.7347	11.0385
chrX:993186-993400	dgk-1	206.3880	15.7865
chrX:993469-993630		99.6191	10.3675
chrX:1004997-1005265	cutl-21	124.6959	5.869
chrX:1018635-1018955	nlf-1	50.2697	4.7075
chrX:1021965-1022354	nlf-1	131.9326	12.017
chrX:1035133-1035394	sec-22; stau-1	266.2731	10.7145
chrX:1051077-1051319	ncs-3	185.5442	8.529
chrX:1060888-1061112	unc-1	87.7327	4.2445
chrX:1062649-1063026	unc-1	60.3894	4.808
chrX:1064152-1064404	unc-1	291.7016	13.334
chrX:1066120-1066385		137.2623	5.976
chrX:1069014-1069277	mksr-1	130.3173	5.5395
chrX:1090129-1090336	K03E6.7	294.5060	11.0245
chrX:1090993-1091227	rme-6; K03E6.7	91.2164	5.2915
chrX:1093168-1093457	K03E6.7	183.4988	8.948
chrX:1094881-1095122		210.5170	10.5555
chrX:1096935-1097182	rme-6	245.1258	9.3425
chrX:1103823-1104091	ife-4	106.6749	5.464
chrX:1120340-1120682	C05D9.7	82.5042	4.9805
chrX:1128575-1128808	snx-1	180.0115	6.595
[truncated: 4,277 more rows]
